# Supplementary material for: Data on structure and farming practices of French organic vegetable farms, with focus on the use of inputs and the socio-economic context
Source: Data Brief. 2021 May 30;37:107184. doi: 10.1016/j.dib.2021.107184 (PMC8207183; doi:10.1016/j.dib.2021.107184)
Supplement: Supplementary file 1 [file mmc1.txt]

For contact and questions: antonin.pepin@inrae.fr

The data and information provided in this archive were collected and developped by Antonin Pépin during his Ph.D. (UMR SAS, INRAE, Institut Agro - Agrocampus Ouest). These data were used to build a farm typology. 

The data were initially produced for the following publication:
[1] A. Pépin, K. Morel, H.M.G. van der Werf, Conventionalised vs. agroecological practices on organic vegetable farms: investigating the influence of farm structure in a bifurcation perspective. Agricultural Systems. In press. 

------------------------------File description----------------------------------------------------------------------------------------------------------------------------------------
###### A1_Codebook_Variable_information.csv
Table that presents the variables and their short names, full names, type (quantitative or categorical), units, possible values and details

##### A2_Codebook_Categorical_Variable_values.csv
Table that provides details about and explains the possible values taken by categorical values

##### B1_Survey_form_Fr.pdf
Original survey form created with Google Forms (in French)

##### B2_Survey_form_Eng.pdf
Survey form created with Google Forms, translated to English

##### C1_Survey_answers_Fr.pdf
Original survey answers (in French)

##### C2_Survey_answers_Eng.csv
Survey answers, translated to English

##### D_Decision_rules.pdf
Document explaining how the survey answers were transformed into variables in the data set

##### E_Dataset.csv
Data set used based on the survey answers

##### F_Composite_indexes.csv
Data set with the values of the composite indexes calculated according to Pépin et al. [1]
