# Supplementary material for: Data on structure and farming practices of French organic vegetable farms, with focus on the use of inputs and the socio-economic context
Source: Data Brief. 2021 May 30;37:107184. doi: 10.1016/j.dib.2021.107184 (PMC8207183; doi:10.1016/j.dib.2021.107184)
Supplement: Supplementary file 2 [file mmc2.csv]

File	Variable (short name)	Variable(full name)	Type	Unit for quantitative variables	Values (short name) for categorical variables	Comment
E_Dataset.csv	Farm_ID	Farm identity number	Categorical	NA
E_Dataset.csv	Years	Farm age (years)	Quantitative	years		See "decision_rules.pdf" for further detail
E_Dataset.csv	Total_Area	Utilised agricultural area (UAA) (ha)	Quantitative	hectare		See "decision_rules.pdf" for further detail
E_Dataset.csv	Area_Field	Outdoor vegetable area (ha)	Quantitative	hectare		See "decision_rules.pdf" for further detail
E_Dataset.csv	Area_Sheltered	Sheltered vegetable area (ha)	Quantitative	hectare		See "decision_rules.pdf" for further detail
E_Dataset.csv	Ratio_Shelter_Field	Sheltered area as % of vegetable area	Quantitative	%		See "decision_rules.pdf" for further detail
E_Dataset.csv	Manpower_FTE	Labour (full-time equivalent)	Quantitative	full time equivalent		See "decision_rules.pdf" for further detail
E_Dataset.csv	Tractors	Number of tractors	Quantitative	tractors		See "decision_rules.pdf" for further detail
E_Dataset.csv	Nb_Veg	Number of types of vegetables	Quantitative	types of vegetables		See "decision_rules.pdf" for further detail
E_Dataset.csv	Tillage	Tillage	Categorical	NA	[No_Till; Surface_Tillage; Deep_non-inversion_tillage; Ploughing]	See "decision_rules.pdf" for further detail
E_Dataset.csv	Fertilization	Fertilisation	Categorical	NA	[Ferti_Self; Ferti_Mixed; Ferti_Purchase]	See "decision_rules.pdf" for further detail
E_Dataset.csv	Weeding	Weed control	Categorical	NA	[Weed_Nat; Weed_Mixed; Weed_Artificial]	See "decision_rules.pdf" for further detail
E_Dataset.csv	Pests_Diseases	Pest and disease control	Categorical	NA	[Pest_Local; Pest_Mixed; Pest_Inputs ]	See "decision_rules.pdf" for further detail
E_Dataset.csv	Seeds_Seedlings	Seed and seedling management	Categorical	NA	[Self_Seeds; Self_Seedlings; Purchase]	See "decision_rules.pdf" for further detail
E_Dataset.csv	Biodiversity	Willingness to dedicate space to biodiversity on the farm	Categorical	NA	[Major; Important; Unimportant]	See "decision_rules.pdf" for further detail
E_Dataset.csv	Food_Supply_Chain	Food supply chain	Categorical	NA	[Direct_Selling; SFSC_0and1retail; SFSC_1retail; L&SFSC; LFSC]	See "decision_rules.pdf" for further detail
E_Dataset.csv	Selling_Destination	Furthest selling destination	Categorical	NA	[3_Department_Selling; 2_Regional_Selling; 1_National_Selling; 0_Foreign_Selling]	See "decision_rules.pdf" for further detail
E_Dataset.csv	Sales	Annual revenue in thousand Euros	Categorical	NA	[0-30; 30-60; 60-100; 100-300; 300-500; 500-1000; 1000 +]	See "decision_rules.pdf" for further detail
E_Dataset.csv	Region	Region	Categorical	NA	[SE; NW; SW; Other]	See "decision_rules.pdf" for further detail
E_Dataset.csv	Conv_Organic	Conversion to organic farming	Categorical	NA	[Start_Organic; Conv_Organic]	See "decision_rules.pdf" for further detail
E_Dataset.csv	Diversification	Diversification	Categorical	NA	[Specialised; Diversified]	See "decision_rules.pdf" for further detail
E_Dataset.csv	Alter_Farming	Alternative farming	Categorical	NA	[Alter; Non_alter]	See "decision_rules.pdf" for further detail
F_Composite_indexes.csv	Farm_ID	Farm identity number	Categorical	NA
F_Composite_indexes.csv	i_Fertilization	Tillage	Quantitative	unitless		Indicator derived from the value of Tillage
F_Composite_indexes.csv	i_Tillage	Fertilisation	Quantitative	unitless		Indicator derived from the value of Fertilization
F_Composite_indexes.csv	i_Weeding	Weed control	Quantitative	unitless		Indicator derived from the value of Weeding
F_Composite_indexes.csv	i_Pests_Diseases	Pest and disease control	Quantitative	unitless		Indicator derived from the value of Pests_Diseases
F_Composite_indexes.csv	i_Seeds_Seedlings	Seed and seedling management	Quantitative	unitless		Indicator derived from the value of Seeds_Seedlings
F_Composite_indexes.csv	i_Food_Supply_Chain	Food supply chain	Quantitative	unitless		Indicator derived from the value of Food_Supply_Chain
F_Composite_indexes.csv	i_Selling_Destination	Furthest selling destination	Quantitative	unitless		Indicator derived from the value of Selling_Destination
F_Composite_indexes.csv	i_Index_Biotech	Biotechnical Index	Quantitative	unitless		Calculated as the sum of i_Fertilization + i_Tillage + i_Weeding + i_Pests_Diseases + i_Seeds_Seedlings
F_Composite_indexes.csv	i_Index_SocEco	Socio-economic Index	Quantitative	unitless		Calculated as the sum of i_Food_Supply_Chain + i_Selling_Destination
F_Composite_indexes.csv	clust	Farm cluster	Categorical		[1; 2; 3; 4]
F_Composite_indexes.csv	Area_Veg	Vegetable area (ha) = Area_Field + Area_Sheltered	Quantitative	hectare		Calculated as Vegetable area (ha) = Area_Field + Area_Sheltered
