# Supplementary material for: Data on structure and farming practices of French organic vegetable farms, with focus on the use of inputs and the socio-economic context
Source: Data Brief. 2021 May 30;37:107184. doi: 10.1016/j.dib.2021.107184 (PMC8207183; doi:10.1016/j.dib.2021.107184)
Supplement: Supplementary file 3 [file mmc3.csv]

File	Variable name	Values (short name)	Values (full name)	Comment
E_Dataset.csv	Tillage	No_Till	No-tillage	No-tillage is applied on most fields
E_Dataset.csv	Tillage	Surface_Tillage	Surface tillage	Surface tillage is applied on most fields
E_Dataset.csv	Tillage	Deep_non-inversion_tillage	Deep non-inversion tillage	Deep non-inversion tillage is applied on most fields
E_Dataset.csv	Tillage	Ploughing	Ploughing	Ploughing is applied on most fields
E_Dataset.csv	Fertilisation	Ferti_Self	Self- or locally produced	Farmer uses mainly green manure self- or locally produced manure or compost
E_Dataset.csv	Fertilisation	Ferti_Mixed	Mixed	Farmer uses both purchased and self-produced fertilisers
E_Dataset.csv	Fertilisation	Ferti_Purchase	Purchased on the market	Farmer uses mainly purchased organic fertilisers such as pellets or industrial compost
E_Dataset.csv	Weeding	Weed_Nat	Based on natural techniques	Farmer uses mainly organic mulch manual or mechanical weeding including a false seed bed
E_Dataset.csv	Weeding	Weed_Mixed	Mixed	Farmer combines both techniques
E_Dataset.csv	Weeding	Weed_Artificial	Based on artificialising the environment	Farmer uses mainly plastic covers or thermal weeding
E_Dataset.csv	Pests_Diseases	Pest_Local	Based on local resources	Farmer relies mainly on local biodiversity banker plants and basic substances
E_Dataset.csv	Pests_Diseases	Pest_Mixed	Mixed	Farmer combines both techniques
E_Dataset.csv	Pests_Diseases	Pest_Inputs	Based on external inputs	Farmer uses mainly purchased products such as copper sulphur biocontrol boxes of micro- or macro-organisms
E_Dataset.csv	Seeds_Seedlings	Self_Seeds	Seeds partly self-produced	Farmer produces his/her own seeds at least partly
E_Dataset.csv	Seeds_Seedlings	Self_Seedlings	Seedlings partly self-produced	Farmer buys seeds and grows his/her own seedlings at least partly
E_Dataset.csv	Seeds_Seedlings	Purchase	Seeds and seedlings purchased	Farmer buys seeds and seedlings
E_Dataset.csv	Biodiversity	Major	Major	Dedicating space to biodiversity is considered a major issue
E_Dataset.csv	Biodiversity	Important	Important	Dedicating space to biodiversity is considered an important issue
E_Dataset.csv	Biodiversity	Unimportant	Unimportant	Dedicating space to biodiversity is not considered an important issue
E_Dataset.csv	Food_Supply_Chain	Direct_Selling	Direct Selling (0 intermediary)	Farmer sells directly to final customers (e.g. baskets markets)
E_Dataset.csv	Food_Supply_Chain	SFSC_0and1retail	Direct selling and short mixed	Farmer sells directly and with one intermediary
E_Dataset.csv	Food_Supply_Chain	SFSC_1retail	Short (1 intermediary)	Farmer sells in short food supply chain with one intermediary (local shops)
E_Dataset.csv	Food_Supply_Chain	L&SFSC	Long and short mixed	Farmer sells in short and long food supply chains
E_Dataset.csv	Food_Supply_Chain	LFSC	Long (2+ intermediaries)	Farmer sells in long food supply chain with at least two intermediaries (e.g. wholesaler supermarkets)
E_Dataset.csv	Selling_Destination	3_Department_Selling	Department	Vegetables are sold within the same department (small French administrative division)
E_Dataset.csv	Selling_Destination	2_Regional_Selling	Regional	Vegetables are sold within the same region (larger French administrative division)
E_Dataset.csv	Selling_Destination	1_National_Selling	National	Vegetables are sold in France
E_Dataset.csv	Selling_Destination	0_Foreign_Selling	Foreign	Vegetables are sold outside of France
E_Dataset.csv	Sales	0-30	0-30	Annual revenue is less than 30 000 euros
E_Dataset.csv	Sales	30-60	30-60	Annual revenue is 30 000-60 000 euros
E_Dataset.csv	Sales	60-100	60-100	Annual revenue is 60 000-100 000 euros
E_Dataset.csv	Sales	100-300	100-300	Annual revenue is 100 000-300 000 euros
E_Dataset.csv	Sales	300-500	300-500	Annual revenue is 300 000-500 000 euros
E_Dataset.csv	Sales	500-1000	500-1000	Annual revenue is 500 000-1 000 000 euros
E_Dataset.csv	Sales	1000+	1000+	Annual revenue is greater than 1 000 000 euros
E_Dataset.csv	Region	SE	South-east	Farm located in the south-east including Provence-Alpes-Côte-d'Azur and Languedoc Roussillon
E_Dataset.csv	Region	NW	North-west	Farm located in the north-west including Bretagne Pays-de-la-Loire and Basse-Normandie
E_Dataset.csv	Region	SW	South-west	Farm located in the south-west including Aquitaine and Midi-Pyrénées
E_Dataset.csv	Region	Other	Other	Farm located in any other region
E_Dataset.csv	Conv_Organic	Start_Organic	Farm created as organic	Farm created as an organic farm
E_Dataset.csv	Conv_Organic	Conv_Organic	Farm converted to organic farming	Farm converted to organic farming
E_Dataset.csv	Diversification	Specialised	Specialised in vegetable production	Farm growing only vegetables (possibly combined with small fruits)
E_Dataset.csv	Diversification	Diversified	Diversified in other types of production	Farm growing vegetables and other crops and/or animals
E_Dataset.csv	Alter_Farming	Alter	Alternative farming	Farmer practices permaculture agroforestry associated crops or other form considered as alternative
E_Dataset.csv	Alter_Farming	Non_alter	Non-alternative farming	Farmer practices traditional vegetable farming
F_Composite_indexes.csv	clust	1	1	Farm described as Microfarmers for the local market
F_Composite_indexes.csv	clust	2	2	Farm described as Medium-sized market gardeners for the local market
F_Composite_indexes.csv	clust	3	3	Farm described as Producers specialised in cultivation under shelters for long food supply chains
F_Composite_indexes.csv	clust	4	4	Farm described as Large market gardeners specialised in outdoor cultivation for long food supply chains
