# Supplementary material for: Data on structure and farming practices of French organic vegetable farms, with focus on the use of inputs and the socio-economic context
Source: Data Brief. 2021 May 30;37:107184. doi: 10.1016/j.dib.2021.107184 (PMC8207183; doi:10.1016/j.dib.2021.107184)
Supplement: Supplementary file 5 [file mmc5.csv]

Farm_ID	Année d'installation :	Année de conversion bio :	Dans quel département se trouve votre ferme ? (n°)	Quelles certifications ou cahier des charges avez-vous, y compris marques privées ou régionales ?	Quelle est la Surface Agricole Utile (SAU) de votre ferme ? (en hectare)	Quelle est la surface cultivée en légumes ? (passe-pieds inclus)	Quelle surface de légumes cultivez-vous en plein champ ? (en hectare)	Quelle surface cultivez-vous sous abri froid ? (en hectare ou m²)	Quelle surface cultivez-vous en serres chauffées ? (en hectare ou m²)	Diversification dans d'autres productions (autre que légumes)	Toutes vos surfaces sont-elles en bio ?	Quelle surface en légumes bio ?	Combien êtes-vous de travailleurs familiaux ou associés (non salariés) ?	Combien employez-vous de salariés permanents ?	Combien employez-vous de salariés saisonniers au maximum du pic de travail ?	Combien de tracteurs possédez-vous ?	Combien de légumes différents produisez-vous ? (s'il y en a beaucoup, un ordre de grandeur suffit)	Parmi les engrais suivants, lesquels utilisez-vous de façon principale ? secondaire ? jamais ?	[Engrais de ferme (origine animale) auto-produit ou produit localement (fumier, lisier...)]	[Engrais organique du commerce]	[Compost auto-produit]	[Compost du commerce]	[Engrais verts]	Quel type de travail du sol effectuez-vous ?	[Labour (travail du sol avec retournement)]	[Décompactage (travail profond, sans retournement)]	[Travail du sol superficiel (outils à griffes)]	[Pas de travail du sol]	Le travail du sol est essentiellement : [Plein champ]	Le travail du sol est essentiellement : [Sous abri]	Parmi les stratégies de lutte contre les adventices suivantes, lesquelles utilisez-vous de façon principale ? secondaire ? jamais ?	[Paillage plastique (bâche noire)]	[Paillage bâche tissée]	[Bâche biodégradable]	[Occultation (bâche) entre 2 mises en culture]	[Paillage végétal (mulch)]	[Désherbage manuel (binage, sarclage...)]	[Désherbage mécanique (herse étrille, bineuse tractée...)]	[Faux semis, travail du sol]	[Vapeur ou brulage]	[Solarisation (élévation de la température en recouvrant le sol d'un film plastique transparent)]	Parmi les stratégies suivantes de lutte contre les ravageurs et maladies, lesquelles utilisez-vous de façon principale ? secondaire ? jamais ?	[Cuivre]	[Soufre]	[Produits de bio-contrôle (Bt, phéromones, micro-organismes...)]	[Lâchers de prédateurs des ravageurs]	[S'appuyer sur la biodiversité environnante]	[Association de cultures]	[Plantes de service (répulsion, plantes pièges...)]
1	1989	2008	13	Certification AB (Ecocert, ...)	12	12	8	4	0	Spécialisé	Oui		3	4	10	7	12		Jamais	Principale	Jamais	Principale	Secondaire		Jamais	Toutes les surfaces ou presque (entre 75% et 100%)	Une faible partie des surfaces (moins de 25%)	Jamais	Tracteur	Tracteur		Principale	Jamais	Jamais	Jamais	Secondaire	Secondaire	Principale	Principale	Jamais	Jamais		Secondaire	Secondaire	Principale	Principale	Principale	Secondaire	Secondaire
2	1985	2016	13	Certification AB (Ecocert, ...)	12	4	2	4	0	Diversifié	Oui		3	0	12	4	8		Jamais	Principale	Jamais	Principale	Principale		Une faible partie des surfaces (moins de 25%)	Toutes les surfaces ou presque (entre 75% et 100%)	Toutes les surfaces ou presque (entre 75% et 100%)	Jamais	Tracteur	Tracteur		Principale	Jamais	Jamais	Jamais	Jamais	Principale	Principale	Principale	Jamais	Principale		Secondaire	Secondaire	Secondaire	Principale	Principale	Secondaire	Secondaire
3	2008	1998	85	Certification AB (Ecocert, ...), BIO LOIRE OCEAN	5,75	3	2,7	0,3	0	Spécialisé	Oui		1	3	1,5	3	50		Secondaire	Principale	Secondaire	Principale	Principale		Jamais	Toutes les surfaces ou presque (entre 75% et 100%)	Toutes les surfaces ou presque (entre 75% et 100%)	Jamais	Tracteur	Tracteur		Principale	Secondaire	Jamais	Jamais	Jamais	Principale	Principale	Principale	Secondaire	Jamais		Secondaire	Secondaire	Secondaire	Secondaire	Principale	Secondaire	Secondaire
4	2014	2019	29	Certification AB (Ecocert, ...)	10	7	7	0,05	0	Spécialisé	Oui		1	0	2	4	12		Principale	Secondaire	Jamais	Jamais	Principale		Une partie des surfaces (entre 25% et 75%)	Jamais	Toutes les surfaces ou presque (entre 75% et 100%)	Une faible partie des surfaces (moins de 25%)	Tracteur	Motoculteur		Secondaire	Secondaire	Jamais	Jamais	Jamais	Secondaire	Principale	Principale	Jamais	Jamais		Jamais	Jamais	Secondaire	Secondaire	Principale	Jamais	Jamais
5	1995	1985	29	Certification AB (Ecocert, ...), biobreizh	38	38	38	0	0	Spécialisé	Oui		2	0	3	6	4		Principale	Secondaire	Jamais	Jamais	Secondaire		Toutes les surfaces ou presque (entre 75% et 100%)	Toutes les surfaces ou presque (entre 75% et 100%)	Une partie des surfaces (entre 25% et 75%)	Jamais	Tracteur	Non concerné		Secondaire	Jamais	Secondaire	Jamais	Jamais	Secondaire	Principale	Principale	Jamais	Jamais		Principale	Jamais	Secondaire	Jamais	Jamais	Jamais	Jamais
6	2010	2010	35	Certification AB (Ecocert, ...), Biocohérence, biobreizh	6,27	5,5	4,5	0,7	0	Spécialisé	Oui		1	2	5	2	30		Jamais	Secondaire	Principale	Principale	Principale		Une faible partie des surfaces (moins de 25%)	Une partie des surfaces (entre 25% et 75%)	Toutes les surfaces ou presque (entre 75% et 100%)	Jamais	Tracteur	Tracteur		Jamais	Secondaire	Principale	Jamais	Secondaire	Principale	Principale	Secondaire	Jamais	Jamais		Jamais	Secondaire	Secondaire	Principale	Principale	Principale	Secondaire
7	2017	2001	22	Certification AB (Ecocert, ...), biobreizh	13	12	10	0,287	0	Spécialisé	Oui		2	1	2	2	25		Secondaire	Principale	Secondaire	Principale	Principale		Jamais	Une partie des surfaces (entre 25% et 75%)	Toutes les surfaces ou presque (entre 75% et 100%)	Jamais	Tracteur	Tracteur		Secondaire	Jamais	Principale	Jamais	Jamais	Secondaire	Principale	Principale	Jamais	Jamais		Jamais	Jamais	Jamais	Principale	Secondaire	Secondaire	Secondaire
8	2014	2000	85	Certification AB (Ecocert, ...), Blo	2,4	1,4	1	0,4	0	Spécialisé	Oui		1	0	2	1	36		Jamais	Principale	Jamais	Secondaire	Secondaire		Jamais	Toutes les surfaces ou presque (entre 75% et 100%)	Toutes les surfaces ou presque (entre 75% et 100%)	Jamais	Tracteur	Tracteur		Secondaire	Principale	Principale	Jamais	Jamais	Principale	Secondaire	Secondaire	Secondaire	Jamais		Principale	Secondaire	Secondaire	Principale	Principale	Jamais	Secondaire
9	2018	2014	49	Certification AB (Ecocert, ...)	4,25	0,5	0,3	0	0	Spécialisé	Oui		1,5	0	2	1	1		Principale	Secondaire	Principale	Jamais	Principale		Jamais	Jamais	Une faible partie des surfaces (moins de 25%)	Jamais	Tracteur	Motoculteur		Principale	Jamais	Jamais	Jamais	Secondaire	Principale	Principale	Principale	Jamais	Jamais		Secondaire	Secondaire	Principale	Jamais	Principale	Secondaire	Principale
10	1992	1996	29	Certification AB (Ecocert, ...), AOP	62	40	39,5	0,5	0	Spécialisé	Oui		2	2	15	5	10		Principale	Secondaire	Jamais	Jamais	Principale		Une faible partie des surfaces (moins de 25%)	Une partie des surfaces (entre 25% et 75%)	Une partie des surfaces (entre 25% et 75%)	Jamais	Tracteur	Tracteur		Principale	Jamais	Secondaire	Jamais	Jamais	Principale	Principale	Secondaire	Jamais	Jamais		Principale	Secondaire	Secondaire	Secondaire	Principale	Jamais	Jamais
11	2007	1974	49	Certification AB (Ecocert, ...)	12	9,5	8,5	1	0	Spécialisé	Oui		1	4	2	4	60		Principale	Principale	Secondaire	Jamais	Principale		Jamais	Toutes les surfaces ou presque (entre 75% et 100%)	Toutes les surfaces ou presque (entre 75% et 100%)	Jamais	Tracteur	Tracteur		Principale	Secondaire	Principale	Principale	Jamais	Secondaire	Principale	Principale	Secondaire	Jamais		Principale	Secondaire	Secondaire	Principale	Principale	Jamais	Jamais
12	1995	2007	72	Certification AB (Ecocert, ...)	37	4	4	2	0	Spécialisé	Oui		1	11	50	6	2		Principale	Principale	Jamais	Secondaire	Secondaire		Une faible partie des surfaces (moins de 25%)	Toutes les surfaces ou presque (entre 75% et 100%)	Une partie des surfaces (entre 25% et 75%)	Jamais	Tracteur	NA		Principale	Secondaire	Jamais	Jamais	Secondaire	Principale	Principale	Secondaire	Jamais	Jamais		Secondaire	Secondaire	Principale	Principale	Secondaire	Secondaire	Secondaire
13	2009	2009	50	Certification AB (Ecocert, ...)	5	4	3,5	0,5	0	Spécialisé	Oui		2	1	6	5	70		Principale	Secondaire	Secondaire	Jamais	Principale		Une partie des surfaces (entre 25% et 75%)	Une partie des surfaces (entre 25% et 75%)	Une faible partie des surfaces (moins de 25%)	Jamais	Tracteur	Tracteur		Jamais	Jamais	Secondaire	Jamais	Jamais	Principale	Principale	Principale	Principale	Secondaire		Secondaire	Secondaire	Secondaire	Secondaire	Secondaire	Jamais	Secondaire
14	2015	2015	50	Certification AB (Ecocert, ...)	3	1	0,9	0,086	0	Spécialisé	Oui		2	0	0	1	60		Jamais	Jamais	Secondaire	Principale	Secondaire		Jamais	Jamais	Jamais	Toutes les surfaces ou presque (entre 75% et 100%)	Non concerné	Non concerné		Jamais	Principale	Jamais	Principale	Principale	Principale	Jamais	Jamais	Jamais	Jamais		Jamais	Jamais	Jamais	Jamais	Principale	Principale	Principale
15	2010	2010	72	Certification AB (Ecocert, ...)	5,5	2	1	0,18	0	Spécialisé	Oui		2,8	1	1	2	40		Principale	Principale	Principale	Jamais	Principale		Jamais	Une faible partie des surfaces (moins de 25%)	Toutes les surfaces ou presque (entre 75% et 100%)	Jamais	Tracteur	Tracteur		Jamais	Secondaire	Jamais	Secondaire	Jamais	Principale	Secondaire	Principale	Principale	Jamais		Principale	Principale	Principale	Jamais	Secondaire	Jamais	Jamais
16	2008	2008	29	Certification AB (Ecocert, ...), BIOBREIZH	5,5	5,5	5,5	0	0	Spécialisé	Oui		2	0	0	3	5		Secondaire	Principale	Jamais	Secondaire	Principale		Une partie des surfaces (entre 25% et 75%)	Une partie des surfaces (entre 25% et 75%)	Toutes les surfaces ou presque (entre 75% et 100%)	Jamais	Tracteur	Non concerné		Principale	Principale	Jamais	Jamais	Jamais	Principale	Secondaire	Secondaire	Secondaire	Jamais		Principale	Jamais	Secondaire	Jamais	Secondaire	Jamais	Jamais
17	2014	2014	29	Permaculture	0,34	0,34	0,34	0,022	0	Spécialisé	Oui		2	0	0	1	20		Principale	Jamais	Jamais	Jamais	Principale		Jamais	Jamais	Jamais	Toutes les surfaces ou presque (entre 75% et 100%)	Non concerné	Non concerné		Secondaire	Jamais	Jamais	Jamais	Principale	Secondaire	Jamais	Jamais	Jamais	Jamais		Jamais	Jamais	Jamais	Jamais	Principale	Principale	Principale
18	2017	2017	50	Certification AB (Ecocert, ...)	3,68	0,15	0,12	0,03	0	Spécialisé	Oui		1	0	0	0	40		Principale	Jamais	Secondaire	Jamais	Secondaire		Jamais	Une faible partie des surfaces (moins de 25%)	Une partie des surfaces (entre 25% et 75%)	Toutes les surfaces ou presque (entre 75% et 100%)	Manuel	Manuel		Jamais	Jamais	Jamais	Secondaire	Principale	Principale	Jamais	Jamais	Jamais	Jamais		Jamais	Jamais	Secondaire	Jamais	Principale	Principale	Secondaire
19	2008	2008	24	Certification AB (Ecocert, ...)	10,5	1,5	1,4	0,11	0,01	Diversifié	Oui		2	0	1	1	40		Jamais	Jamais	Secondaire	Jamais	Secondaire		Jamais	Jamais	Jamais	Toutes les surfaces ou presque (entre 75% et 100%)	Non concerné	Non concerné		Principale	Principale	Jamais	Principale	Principale	Jamais	Jamais	Jamais	Jamais	Jamais		Secondaire	Jamais	Secondaire	Jamais	Principale	Secondaire	Secondaire
20	2010	2010	54	Certification AB (Ecocert, ...)	1	0,6	0,5	0,1	0	Spécialisé	Oui		2	0	0	1	50		Principale	Jamais	Secondaire	Secondaire	Principale		Jamais	Toutes les surfaces ou presque (entre 75% et 100%)	Toutes les surfaces ou presque (entre 75% et 100%)	Jamais	Motoculteur	Motoculteur		Jamais	Principale	Jamais	Principale	Secondaire	Principale	Jamais	Principale	Jamais	Jamais		Jamais	Jamais	Jamais	Jamais	Principale	Jamais	Jamais
21	2009	2009	61	Certification AB (Ecocert, ...)	3,2	3,2	3,05	0,15	0	Diversifié	Oui		2	0,7	1	2	40		Principale	Secondaire	Secondaire	Jamais	Secondaire		Une faible partie des surfaces (moins de 25%)	Une partie des surfaces (entre 25% et 75%)	Toutes les surfaces ou presque (entre 75% et 100%)	Jamais	Tracteur	Tracteur		Secondaire	Principale	Jamais	Jamais	Secondaire	Principale	Principale	Principale	Secondaire	Jamais		Secondaire	Jamais	Secondaire	Jamais	Principale	Secondaire	Secondaire
22	1998	1998	50	Certification AB (Ecocert, ...), Biocohérence	11	7,5	7	0,5	0	Diversifié	Oui		1	3	2	3	50		Principale	Secondaire	Jamais	Secondaire	Secondaire		Une partie des surfaces (entre 25% et 75%)	Une faible partie des surfaces (moins de 25%)	Une partie des surfaces (entre 25% et 75%)	Jamais	Tracteur	Tracteur		Jamais	Secondaire	Secondaire	Jamais	Jamais	Secondaire	Principale	Principale	Secondaire	Jamais		Principale	Principale	Principale	Secondaire	Secondaire	Jamais	Jamais
23	2013	2015	61	Certification AB (Ecocert, ...)	30	2	1,5	0,5	0	Diversifié	Non	2	2	0	2	3	20		Principale	Jamais	Principale	Jamais	Jamais		Une faible partie des surfaces (moins de 25%)	Toutes les surfaces ou presque (entre 75% et 100%)	Une partie des surfaces (entre 25% et 75%)	Jamais	Tracteur	Tracteur		Principale	Secondaire	Secondaire	Jamais	Jamais	Secondaire	Principale	Secondaire	Secondaire	Jamais		Secondaire	Secondaire	Jamais	Secondaire	Secondaire	Secondaire	Secondaire
24	2008	2008	61	Certification AB (Ecocert, ...)	39,1	1,8	1,6	0,2	0,003	Diversifié	Oui		2	0	1	3	50		Principale	Jamais	Principale	Jamais	Principale		Une faible partie des surfaces (moins de 25%)	Une faible partie des surfaces (moins de 25%)	Une faible partie des surfaces (moins de 25%)	Une faible partie des surfaces (moins de 25%)	Tracteur	Tracteur		Principale	Secondaire	Jamais	Jamais	Jamais	Principale	Principale	Principale	Jamais	Jamais		Secondaire	Jamais	Secondaire	Principale	Principale	Principale	Jamais
25	2011	2011	50	Certification AB (Ecocert, ...)	4	2	1,5	0,25	0	Spécialisé	Oui		2	0	1	2	30		Jamais	Jamais	Jamais	Principale	Principale		Toutes les surfaces ou presque (entre 75% et 100%)	Jamais	Toutes les surfaces ou presque (entre 75% et 100%)	Une faible partie des surfaces (moins de 25%)	Tracteur	Non concerné		Secondaire	Secondaire	Jamais	Secondaire	Jamais	Secondaire	Secondaire	Secondaire	Secondaire	Jamais		Secondaire	Jamais	Secondaire	Secondaire	Principale	Jamais	Jamais
26	1991	1991	31	Certification AB (Ecocert, ...)	3	0,4	0,4	0	0	Diversifié	Oui		2	0	0	0	35		Jamais	Jamais	Jamais	Jamais	Principale		Jamais	Jamais	Une faible partie des surfaces (moins de 25%)	Toutes les surfaces ou presque (entre 75% et 100%)	Manuel	Non concerné		Secondaire	Jamais	Jamais	Jamais	Principale	Secondaire	Jamais	Jamais	Jamais	Jamais		Jamais	Jamais	Secondaire	Jamais	Principale	Secondaire	Jamais
27	2011	2011	14	Certification AB (Ecocert, ...)	4,5	1,2	1,1	0,13	0	Spécialisé	Oui		1	0	1	1	40		Principale	Principale	Jamais	Jamais	Secondaire		Toutes les surfaces ou presque (entre 75% et 100%)	Jamais	Une faible partie des surfaces (moins de 25%)	Une faible partie des surfaces (moins de 25%)	Tracteur	Motoculteur		Secondaire	Secondaire	Jamais	Secondaire	Jamais	Secondaire	Principale	Principale	Jamais	Jamais		Jamais	Jamais	Jamais	Jamais	Principale	Jamais	Jamais
28	2015	2015	61	Certification AB (Ecocert, ...)	2,3	0,3	0,27	0,027	0	Diversifié	Oui		1	0	0	2	50		Principale	Jamais	Jamais	Jamais	Secondaire		Jamais	Jamais	Une partie des surfaces (entre 25% et 75%)	Une partie des surfaces (entre 25% et 75%)	Tracteur	Motoculteur		Jamais	Principale	Secondaire	Secondaire	Secondaire	Principale	Jamais	Jamais	Jamais	Jamais		Principale	Jamais	Jamais	Secondaire	Principale	Jamais	Jamais
29	2014	2014	31	Certification AB (Ecocert, ...)	1	0,28	0,25	0,03	0	Diversifié	Oui		1	0	0	0	30		Secondaire	Jamais	Jamais	Jamais	Principale		Jamais	Jamais	Jamais	Toutes les surfaces ou presque (entre 75% et 100%)	Non concerné	Non concerné		Principale	Jamais	Jamais	Secondaire	Principale	Principale	Jamais	Jamais	Jamais	Jamais		Jamais	Jamais	Secondaire	Jamais	Principale	Jamais	Jamais
31	2011	2011	22	Certification AB (Ecocert, ...), Biocohérence	5,2	2	1,55	0,45	0	Diversifié	Oui		2	1	2	2	60		Jamais	Principale	Jamais	Secondaire	Principale		Jamais	Une partie des surfaces (entre 25% et 75%)	Toutes les surfaces ou presque (entre 75% et 100%)	Jamais	Tracteur	Tracteur		Secondaire	Principale	Jamais	Jamais	Secondaire	Principale	Principale	Principale	Secondaire	Jamais		Secondaire	Secondaire	Secondaire	Principale	Principale	Jamais	Jamais
32	2010	2010	50	Certification AB (Ecocert, ...)	3,5	2	1,8	0,2	0	Diversifié	Oui		2	0	0	2	50		Principale	Principale	Secondaire	Jamais	Principale		Jamais	Une faible partie des surfaces (moins de 25%)	Une partie des surfaces (entre 25% et 75%)	Une faible partie des surfaces (moins de 25%)	Tracteur	Tracteur		Principale	Principale	Secondaire	Secondaire	Secondaire	Principale	Principale	Principale	Secondaire	Jamais		Secondaire	Jamais	Jamais	Jamais	Principale	Secondaire	Secondaire
33	2014	2014	87	Certification AB (Ecocert, ...)	1	0,5	0,4	0,1	0	Spécialisé	Oui		1	0	0	1	65		Jamais	Jamais	Jamais	Jamais	Principale		Jamais	Jamais	Jamais	Toutes les surfaces ou presque (entre 75% et 100%)	Non concerné	Non concerné		Jamais	Secondaire	Jamais	Secondaire	Secondaire	Secondaire	Jamais	Jamais	Jamais	Jamais		Jamais	Jamais	Jamais	Jamais	Principale	Jamais	Jamais
34	2017	2017	76	Certification AB (Ecocert, ...)	3,75	0,5	0,4	0,1	0	Spécialisé	Oui		1	0	0	1	20		Jamais	Jamais	Principale	Jamais	Secondaire		Jamais	Jamais	Une faible partie des surfaces (moins de 25%)	Toutes les surfaces ou presque (entre 75% et 100%)	Tracteur	Manuel		Principale	Secondaire	Jamais	Principale	Secondaire	Principale	Jamais	Jamais	Jamais	Jamais		Secondaire	Jamais	Secondaire	Jamais	Principale	Principale	Jamais
36	2006	2006	95	Certification AB (Ecocert, ...)	11	2,5	2,3	0,2	0	Diversifié	Oui		3	1	1	2	80		Principale	Jamais	Secondaire	Jamais	Secondaire		Une faible partie des surfaces (moins de 25%)	Une partie des surfaces (entre 25% et 75%)	Toutes les surfaces ou presque (entre 75% et 100%)	Une faible partie des surfaces (moins de 25%)	Tracteur	Tracteur		Secondaire	Secondaire	Jamais	Secondaire	Secondaire	Secondaire	Secondaire	Secondaire	Secondaire	Jamais		Jamais	Jamais	Secondaire	Secondaire	Principale	Principale	Principale
37	2009	2010	76	Certification AB (Ecocert, ...)	2	1,5	1,35	0,15	0	Spécialisé	Oui		1	0,4	1	2	45		Principale	Secondaire	Jamais	Principale	Secondaire		Une faible partie des surfaces (moins de 25%)	Une faible partie des surfaces (moins de 25%)	Une faible partie des surfaces (moins de 25%)	Une partie des surfaces (entre 25% et 75%)	Tracteur	Non concerné		Jamais	Jamais	Jamais	Secondaire	Principale	Principale	Secondaire	Secondaire	Secondaire	Jamais		Secondaire	Secondaire	Secondaire	Secondaire	Secondaire	Jamais	Jamais
38	2004	2004	50	Certification AB (Ecocert, ...)	6	2,8	2,5	0,3	0	Spécialisé	Oui		2	1	0	2	60		Secondaire	Jamais	Jamais	Principale	Principale		Jamais	Une faible partie des surfaces (moins de 25%)	Toutes les surfaces ou presque (entre 75% et 100%)	Une faible partie des surfaces (moins de 25%)	Tracteur	Tracteur		Secondaire	Secondaire	Principale	Secondaire	Secondaire	Principale	Principale	Principale	Secondaire	Jamais		Principale	Jamais	Secondaire	Secondaire	Principale	Jamais	Secondaire
39	2007	2014	61	Certification AB (Ecocert, ...)	18	0,2	0,17	0,03	0	Diversifié	Oui		1,5	0	0	0	45		Principale	Jamais	Jamais	Principale	Secondaire		Jamais	Jamais	Toutes les surfaces ou presque (entre 75% et 100%)	Une partie des surfaces (entre 25% et 75%)	Motoculteur	Motoculteur		Secondaire	Principale	Jamais	Principale	Secondaire	Principale	Jamais	Secondaire	Jamais	Jamais		Jamais	Jamais	Jamais	Jamais	Principale	Principale	Secondaire
40	2018	2018	27	Certification AB (Ecocert, ...)	1,14	0,75	0,66	0,088	0	Spécialisé	Oui		0	0	0	1	30		Principale	Secondaire	Jamais	Jamais	Principale		Une faible partie des surfaces (moins de 25%)	Jamais	Toutes les surfaces ou presque (entre 75% et 100%)	Jamais	Tracteur	Tracteur		Principale	Secondaire	Jamais	Principale	Jamais	Principale	Jamais	Secondaire	Jamais	Jamais		Secondaire	Jamais	Secondaire	Jamais	Principale	Secondaire	Secondaire
41	2009	2009	29	Certification AB (Ecocert, ...)	3,89	1,7	1,5	0,2	0	Spécialisé	Oui		2	0	0	2	45		Principale	Secondaire	Secondaire	Principale	Secondaire		Toutes les surfaces ou presque (entre 75% et 100%)	Une faible partie des surfaces (moins de 25%)	Toutes les surfaces ou presque (entre 75% et 100%)	Jamais	Tracteur	Tracteur		Principale	Principale	Jamais	Jamais	Jamais	Principale	Principale	Principale	Jamais	Jamais		Secondaire	Jamais	Secondaire	Jamais	Principale	Jamais	Principale
42	1987	2010	29	Certification AB (Ecocert, ...), biobreizh	18	12	12	0	0	Diversifié	Oui		1	0	0	4	10		Principale	Jamais	Jamais	Jamais	Principale		Une faible partie des surfaces (moins de 25%)	Une faible partie des surfaces (moins de 25%)	Toutes les surfaces ou presque (entre 75% et 100%)	Une faible partie des surfaces (moins de 25%)	Tracteur	Non concerné		Jamais	Jamais	Jamais	Jamais	Jamais	Principale	Principale	Principale	Jamais	Jamais		Principale	Jamais	Principale	Jamais	Principale	Jamais	Jamais
43	2015	2015	76	Certification AB (Ecocert, ...)	3,6	0,34	0,18	0,16	0	Diversifié	Oui		1	0	0	1	30		Secondaire	Secondaire	Principale	Jamais	Secondaire		Jamais	Jamais	Une faible partie des surfaces (moins de 25%)	Une partie des surfaces (entre 25% et 75%)	Motoculteur	Non concerné		Secondaire	Secondaire	Jamais	Secondaire	Secondaire	Secondaire	Jamais	Jamais	Jamais	Jamais		Jamais	Jamais	Secondaire	Jamais	Principale	Secondaire	Secondaire
44	2006	2016	76	Certification AB (Ecocert, ...)	17	2,5	2,2	0,25	0	Diversifié	Oui		2	2	6	3	25		Principale	Secondaire	Jamais	Secondaire	Jamais		Une partie des surfaces (entre 25% et 75%)	Une faible partie des surfaces (moins de 25%)	Une faible partie des surfaces (moins de 25%)	Jamais	Tracteur	Motoculteur		Secondaire	Secondaire	Principale	Secondaire	Secondaire	Principale	Secondaire	Secondaire	Secondaire	Jamais		Secondaire	Secondaire	Secondaire	Jamais	Secondaire	Secondaire	Secondaire
45	2009	2009	50	Certification AB (Ecocert, ...)	6,44	1,6	1,5	0,1	0	Spécialisé	Oui		2	0	1	2	50		Jamais	Jamais	Jamais	Secondaire	Principale		Une faible partie des surfaces (moins de 25%)	Toutes les surfaces ou presque (entre 75% et 100%)	Toutes les surfaces ou presque (entre 75% et 100%)	Une faible partie des surfaces (moins de 25%)	Tracteur	Tracteur		Jamais	Secondaire	Jamais	Jamais	Secondaire	Principale	Principale	Secondaire	Jamais	Jamais		Jamais	Jamais	Jamais	Jamais	Principale	Jamais	Jamais
46	2017	2016	61	Certification AB (Ecocert, ...)	3	0,8	0,68	0,12	0	Spécialisé	Oui		1	0	0	0	40		Jamais	Jamais	Jamais	Secondaire	Secondaire		Jamais	Jamais	Une faible partie des surfaces (moins de 25%)	Une partie des surfaces (entre 25% et 75%)	Manuel	Manuel		Secondaire	Principale	Jamais	Principale	Secondaire	Secondaire	Jamais	Secondaire	Jamais	Jamais		Jamais	Jamais	Jamais	Jamais	Principale	Secondaire	Jamais
47	2018	2018	13	Certification AB (Ecocert, ...)	4,7	1	0,9	0,1	0	Diversifié	Oui		0	0	1	1	20		Jamais	Principale	Secondaire	Principale	Jamais		Jamais	Jamais	Une partie des surfaces (entre 25% et 75%)	Une faible partie des surfaces (moins de 25%)	Tracteur	Motoculteur		Principale	Jamais	Jamais	Jamais	Secondaire	Principale	Jamais	Secondaire	Jamais	Jamais		Jamais	Jamais	Secondaire	Jamais	Principale	Principale	Principale
48	2014	2014	83	Certification AB (Ecocert, ...)	0,9	0,7	0,7	0	0	Diversifié	Oui		1	0	1	0	50		Secondaire	Principale	Secondaire	Principale	Secondaire		Jamais	Jamais	Jamais	Toutes les surfaces ou presque (entre 75% et 100%)	Manuel	Non concerné		Jamais	Jamais	Jamais	Jamais	Principale	Principale	Jamais	Jamais	Jamais	Jamais		Jamais	Jamais	Jamais	Jamais	Principale	Principale	Secondaire
50	2016	2015	61	Certification AB (Ecocert, ...)	3	0,5	0,3	0,02	0	Diversifié	Oui		0,2	0	0	1	100		Secondaire	Jamais	Secondaire	Jamais	Principale		Jamais	Jamais	Une partie des surfaces (entre 25% et 75%)	Une partie des surfaces (entre 25% et 75%)	Tracteur	Manuel		Principale	Principale	Principale	Principale	Secondaire	Principale	Secondaire	Secondaire	Jamais	Jamais		Jamais	Jamais	Jamais	Jamais	Principale	Principale	Secondaire
51	1992	1997	35	Certification AB (Ecocert, ...), Biocohérence	24	18	18	0	0	Diversifié	Oui		2	2	1	3	25		Principale	Jamais	Jamais	Jamais	Jamais		Jamais	Toutes les surfaces ou presque (entre 75% et 100%)	Toutes les surfaces ou presque (entre 75% et 100%)	Jamais	Tracteur	Non concerné		Jamais	Jamais	Jamais	Jamais	Jamais	Secondaire	Principale	Secondaire	Secondaire	Jamais		Jamais	Jamais	Jamais	Jamais	Jamais	Jamais	Jamais
52	2009	1995	56	Certification AB (Ecocert, ...)	4	3,5	3,1	0,4	0	Diversifié	Oui		3	1,6	2	4	40		Principale	Secondaire	Secondaire	Secondaire	Secondaire		Jamais	Toutes les surfaces ou presque (entre 75% et 100%)	Toutes les surfaces ou presque (entre 75% et 100%)	Jamais	Tracteur	Tracteur		Principale	Principale	Jamais	Jamais	Secondaire	Principale	Principale	Principale	Principale	Jamais		Secondaire	Secondaire	Principale	Principale	Principale	Jamais	Jamais
53	2007	2007	85	Certification AB (Ecocert, ...)	2,5	1,32	1,2	0,12	0	Spécialisé	Oui		2	0	0	2	40		Jamais	Jamais	Jamais	Jamais	Secondaire		Jamais	Jamais	Une faible partie des surfaces (moins de 25%)	Toutes les surfaces ou presque (entre 75% et 100%)	Tracteur	Non concerné		Secondaire	Secondaire	Jamais	Jamais	Secondaire	Secondaire	Secondaire	Secondaire	Jamais	Jamais		Jamais	Jamais	Jamais	Jamais	Principale	Secondaire	Jamais
54	2004	1965	44	Certification AB (Ecocert, ...), Global Gap	90	65	65	1,8	0	Spécialisé	Oui		1	18	30	19	5		Principale	Secondaire	Jamais	Secondaire	Principale		Jamais	Toutes les surfaces ou presque (entre 75% et 100%)	Toutes les surfaces ou presque (entre 75% et 100%)	Jamais	Tracteur	Tracteur		Secondaire	Jamais	Secondaire	Jamais	Jamais	Principale	Principale	Principale	Principale	Jamais		Secondaire	Secondaire	Principale	Jamais	Jamais	Jamais	Jamais
57	1991	2009	29	Certification AB (Ecocert, ...), Biobreizh	26	8	8	0	0	Diversifié	Oui		3	0	2	7	4		Principale	Jamais	Jamais	Jamais	Secondaire		Une partie des surfaces (entre 25% et 75%)	Une partie des surfaces (entre 25% et 75%)	Une partie des surfaces (entre 25% et 75%)	Jamais	Tracteur	Non concerné		Jamais	Jamais	Secondaire	Jamais	Jamais	Principale	Principale	Principale	Principale	Jamais		Secondaire	Jamais	Secondaire	Jamais	Secondaire	Jamais	Jamais
58	2018	2018	34	Certification AB (Ecocert, ...)	0,3	0,2	0,15	0,05	0	Spécialisé	Oui		3	0,5	0	0	20		Secondaire	Principale	Secondaire	Jamais	Principale		Jamais	Jamais	Une partie des surfaces (entre 25% et 75%)	Une partie des surfaces (entre 25% et 75%)	Manuel	Manuel		Jamais	Jamais	Jamais	Jamais	Secondaire	Principale	Jamais	Principale	Jamais	Jamais		Jamais	Jamais	Principale	Jamais	Principale	Principale	Principale
59	2012	2012	27	Certification AB (Ecocert, ...)	10,5	1,8	1,7	0,11	0	Diversifié	Oui		1	2	0	2	50		Jamais	Jamais	Principale	Secondaire	Secondaire		Jamais	Jamais	Jamais	Toutes les surfaces ou presque (entre 75% et 100%)	Non concerné	Non concerné		Jamais	Principale	Jamais	Secondaire	Principale	Secondaire	Jamais	Jamais	Secondaire	Jamais		Secondaire	Jamais	Jamais	Jamais	Principale	Jamais	Jamais
60	2002	2003	9	Certification AB (Ecocert, ...)	20	1	0,8	0,2	0	Diversifié	Oui		2	0	2	2	50		Secondaire	Principale	Secondaire	Secondaire	Jamais		Jamais	Une partie des surfaces (entre 25% et 75%)	Une partie des surfaces (entre 25% et 75%)	Jamais	Tracteur	Tracteur		Secondaire	Jamais	Jamais	Jamais	Secondaire	Principale	Principale	Principale	Secondaire	Jamais		Secondaire	Secondaire	Secondaire	Principale	Secondaire	Jamais	Jamais
61	2010	2010	9	Certification AB (Ecocert, ...)	2	2	1,6	0,4	0	Spécialisé	Oui		3	0	1	2	50		Jamais	Principale	Jamais	Principale	Secondaire		Jamais	Une partie des surfaces (entre 25% et 75%)	Toutes les surfaces ou presque (entre 75% et 100%)	Jamais	Tracteur	Tracteur		Secondaire	Secondaire	Jamais	Secondaire	Jamais	Principale	Principale	Secondaire	Secondaire	Secondaire		Jamais	Secondaire	Secondaire	Secondaire	Secondaire	Jamais	Jamais
62	2006	2009	31	Certification AB (Ecocert, ...)	20	0,5	0,5	0	0	Diversifié	Oui		2	0	0	2	30		Principale	Jamais	Jamais	Jamais	Jamais		Jamais	Toutes les surfaces ou presque (entre 75% et 100%)	Toutes les surfaces ou presque (entre 75% et 100%)	Jamais	Tracteur	Non concerné		Jamais	Jamais	Jamais	Jamais	Jamais	Principale	Jamais	Principale	Jamais	Jamais		Jamais	Jamais	Jamais	Jamais	Principale	Principale	Jamais
63	1991	1991	9	Certification AB (Ecocert, ...)	15	1,5	0,5	0,5	0	Diversifié	Oui		1	0	2	3	10		Jamais	Principale	Jamais	Secondaire	Secondaire		Une faible partie des surfaces (moins de 25%)	Une faible partie des surfaces (moins de 25%)	Jamais	Une partie des surfaces (entre 25% et 75%)	Tracteur	Tracteur		Jamais	Jamais	Jamais	Jamais	Jamais	Secondaire	Principale	Principale	Principale	Principale		Secondaire	Secondaire	Secondaire	Secondaire	Jamais	Jamais	Jamais
64	2016	2016	9	Certification AB (Ecocert, ...)	3	0,5	0,41	0,0945	0	Spécialisé	Oui		2	0	0	0	40		Jamais	Secondaire	Secondaire	Jamais	Principale		Jamais	Jamais	Jamais	Toutes les surfaces ou presque (entre 75% et 100%)	Non concerné	Non concerné		Jamais	Jamais	Jamais	Secondaire	Principale	Principale	Jamais	Jamais	Jamais	Jamais		Jamais	Jamais	Secondaire	Secondaire	Principale	Principale	Secondaire
65	2002	1986	31	Certification AB (Ecocert, ...)	12	2	1,9	0,1	0	Diversifié	Oui		1,5	0	1	1	27		Secondaire	Jamais	Jamais	Secondaire	Principale		Jamais	Une faible partie des surfaces (moins de 25%)	Toutes les surfaces ou presque (entre 75% et 100%)	Jamais	Tracteur	Tracteur		Jamais	Jamais	Jamais	Jamais	Secondaire	Principale	Principale	Principale	Secondaire	Jamais		Jamais	Jamais	Secondaire	Jamais	Principale	Jamais	Jamais
66	2017	2009	31	Certification AB (Ecocert, ...)	20	2	1,6	0,2	0	Spécialisé	Oui		3	0	0	2	70		Jamais	Principale	Jamais	Jamais	Secondaire		Une faible partie des surfaces (moins de 25%)	Toutes les surfaces ou presque (entre 75% et 100%)	Toutes les surfaces ou presque (entre 75% et 100%)	Une faible partie des surfaces (moins de 25%)	Tracteur	Tracteur		Principale	Secondaire	Jamais	Jamais	Jamais	Principale	Principale	Principale	Principale	Jamais		Jamais	Jamais	Principale	Principale	Principale	Jamais	Jamais
67	2018	2008	9	Certification AB (Ecocert, ...)	2,8	0,6	0,5	0,1	0	Diversifié	Oui		1	0	0	1	35		Principale	Secondaire	Jamais	Principale	Secondaire		Jamais	Une partie des surfaces (entre 25% et 75%)	Une partie des surfaces (entre 25% et 75%)	Une faible partie des surfaces (moins de 25%)	Tracteur	Manuel		Jamais	Jamais	Jamais	Principale	Secondaire	Secondaire	Secondaire	Secondaire	Jamais	Jamais		Secondaire	Jamais	Secondaire	Jamais	Principale	Jamais	Jamais
68	1987	1987	47	Certification AB (Ecocert, ...)	8	2,2	2	0,2	0	Spécialisé	Oui		1	0	1	3	9		Principale	Secondaire	Principale	Jamais	Secondaire		Jamais	Toutes les surfaces ou presque (entre 75% et 100%)	Toutes les surfaces ou presque (entre 75% et 100%)	Jamais	Tracteur	Tracteur		Secondaire	Jamais	Jamais	Jamais	Jamais	Principale	Principale	Principale	Principale	Jamais		Jamais	Secondaire	Jamais	Secondaire	Secondaire	Jamais	Jamais
69	2015	1998	9	Certification AB (Ecocert, ...)	3,2	3	2,5	0,4	0	Spécialisé	Oui		2	1	1	2	60		Jamais	Principale	Jamais	Principale	Secondaire		Toutes les surfaces ou presque (entre 75% et 100%)	Une partie des surfaces (entre 25% et 75%)	Toutes les surfaces ou presque (entre 75% et 100%)	Jamais	Tracteur	Tracteur		Principale	Secondaire	Jamais	Jamais	Jamais	Principale	Principale	Principale	Principale	Principale		Secondaire	Secondaire	Principale	Principale	Principale	Jamais	Jamais
71	2010	2010	9	Certification AB (Ecocert, ...)	3	0,7	0,7	0	0	Diversifié	Oui		1	0	0	0	50		Secondaire	Jamais	Secondaire	Jamais	Jamais		Jamais	Jamais	Une partie des surfaces (entre 25% et 75%)	Une faible partie des surfaces (moins de 25%)	Manuel	Non concerné		Jamais	Jamais	Jamais	Principale	Principale	Secondaire	Jamais	Jamais	Jamais	Jamais		Jamais	Jamais	Secondaire	Jamais	Principale	Principale	Principale
72	2011	2011	31	Certification AB (Ecocert, ...)	7	0,5	0,5	0	0	Diversifié	Oui		1,5	0	0	1	9		Secondaire	Secondaire	Jamais	Jamais	Principale		Jamais	Jamais	Toutes les surfaces ou presque (entre 75% et 100%)	Jamais	Tracteur	Non concerné		Jamais	Principale	Jamais	Jamais	Jamais	Principale	Principale	Secondaire	Jamais	Jamais		Secondaire	Secondaire	Secondaire	Jamais	Secondaire	Jamais	Secondaire
73	2017	2019	14	Certification AB (Ecocert, ...)	2,5	1,5	0,6	0,1	0	Diversifié	Oui		1,1	0	1	1	75		Secondaire	Jamais	Jamais	Principale	Secondaire		Jamais	Jamais	Une partie des surfaces (entre 25% et 75%)	Une partie des surfaces (entre 25% et 75%)	Tracteur	Manuel		Secondaire	Secondaire	Jamais	Principale	Principale	Secondaire	Jamais	Secondaire	Secondaire	Jamais		Jamais	Jamais	Secondaire	Jamais	Principale	Secondaire	Jamais
74	2013	2012	39	Certification AB (Ecocert, ...)	2	0,5	0,46	0,04	0	Spécialisé	Oui		2	0	1	1	40		Principale	Secondaire	Jamais	Jamais	Secondaire		Jamais	Toutes les surfaces ou presque (entre 75% et 100%)	Une partie des surfaces (entre 25% et 75%)	Jamais	Motoculteur	Manuel		Jamais	Jamais	Jamais	Principale	Secondaire	Principale	Jamais	Principale	Jamais	Jamais		Secondaire	Jamais	Secondaire	Jamais	Principale	Secondaire	Secondaire
75	1992	1985	47	Certification AB (Ecocert, ...), Biocohérence	72	6	5,6	0,1	0,3	Diversifié	Oui		2	2	12	5	12		Secondaire	Principale	Jamais	Principale	Principale		Jamais	Une partie des surfaces (entre 25% et 75%)	Toutes les surfaces ou presque (entre 75% et 100%)	Jamais	Tracteur	Tracteur		Principale	Jamais	Secondaire	Jamais	Jamais	Principale	Principale	Principale	Jamais	Jamais		Principale	Principale	Principale	Principale	Secondaire	Jamais	Secondaire
76	2014	2015	9	Certification AB (Ecocert, ...)	2,9	2,9	2,8	0,09	0,0021	Spécialisé	Oui		2	0,8	2	2	25		Principale	Principale	Jamais	Jamais	Jamais		Une partie des surfaces (entre 25% et 75%)	Toutes les surfaces ou presque (entre 75% et 100%)	Toutes les surfaces ou presque (entre 75% et 100%)	Jamais	Tracteur	Tracteur		Jamais	Secondaire	Jamais	Jamais	Jamais	Principale	Principale	Principale	Jamais	Jamais		Secondaire	Jamais	Secondaire	Jamais	Principale	Secondaire	Principale
77	2007	2008	22	Certification AB (Ecocert, ...)	32	14	12	0,8	0	Spécialisé	Oui		1	4	2	3	40		Principale	Secondaire	Jamais	Secondaire	Secondaire		Toutes les surfaces ou presque (entre 75% et 100%)	Une faible partie des surfaces (moins de 25%)	Jamais	Jamais	Tracteur	Tracteur		Secondaire	Secondaire	Principale	Jamais	Jamais	Principale	Principale	Principale	Principale	Jamais		Principale	Principale	Principale	Principale	Secondaire	Secondaire	Secondaire
78	1985	2002	49	Certification AB (Ecocert, ...), Bio Loire Océan	18	9	7	0,14	0	Spécialisé	Oui		2	6	2	2	35		Secondaire	Principale	Jamais	Jamais	Principale		Une partie des surfaces (entre 25% et 75%)	Une partie des surfaces (entre 25% et 75%)	Toutes les surfaces ou presque (entre 75% et 100%)	Une faible partie des surfaces (moins de 25%)	Tracteur	Tracteur		Jamais	Jamais	Jamais	Jamais	Jamais	Principale	Principale	Jamais	Jamais	Jamais		Jamais	Jamais	Jamais	Principale	Secondaire	Jamais	Jamais
79	2013	2012	56	Certification AB (Ecocert, ...)	2	0,6	0,5	0,1	0	Diversifié	Oui		2	0	0	1	45		Principale	Secondaire	Jamais	Jamais	Secondaire		Jamais	Jamais	Toutes les surfaces ou presque (entre 75% et 100%)	Une faible partie des surfaces (moins de 25%)	Traction animale	Manuel		Jamais	Secondaire	Jamais	Principale	Secondaire	Principale	Principale	Secondaire	Jamais	Jamais		Principale	Jamais	Principale	Jamais	Principale	Secondaire	Jamais
80	2017	2017	53	Certification AB (Ecocert, ...)	5,5	1	0,8	0,2	0	Diversifié	Oui		1	0	1	1	40		Principale	Jamais	Principale	Jamais	Principale		Jamais	Jamais	Toutes les surfaces ou presque (entre 75% et 100%)	Jamais	Tracteur	Tracteur		Jamais	Secondaire	Jamais	Secondaire	Secondaire	Principale	Principale	Principale	Secondaire	Jamais		Jamais	Jamais	Principale	Jamais	Jamais	Jamais	Jamais
81	2013	2013	56	Certification AB (Ecocert, ...)	5	2,7	2,5	0,2	0	Spécialisé	Oui		2	0,5	1	2	30		Jamais	Secondaire	Jamais	Principale	Secondaire		Jamais	Une faible partie des surfaces (moins de 25%)	Toutes les surfaces ou presque (entre 75% et 100%)	Jamais	Tracteur	Tracteur		Secondaire	Secondaire	Jamais	Secondaire	Jamais	Secondaire	Principale	Principale	Secondaire	Jamais		Principale	Jamais	Principale	Principale	Principale	Jamais	Jamais
82	2011	2011	53	Certification AB (Ecocert, ...)	43,6	2,5	2,2	0,3	0	Diversifié	Oui		4	3	1	2	50		Principale	Jamais	Jamais	Jamais	Secondaire		Jamais	Une faible partie des surfaces (moins de 25%)	Toutes les surfaces ou presque (entre 75% et 100%)	Jamais	Tracteur	Tracteur		Secondaire	Principale	Jamais	Principale	Secondaire	Secondaire	Principale	Secondaire	Secondaire	Jamais		Principale	Jamais	Principale	Jamais	Principale	Jamais	Jamais
83	2015	1990	22	Certification AB (Ecocert, ...)	3,5	2,8	2,6	0	0	Spécialisé	Oui		2	0	1	1	30		Principale	Secondaire	Jamais	Jamais	Secondaire		Jamais	Une faible partie des surfaces (moins de 25%)	Toutes les surfaces ou presque (entre 75% et 100%)	Jamais	Tracteur	Tracteur		Jamais	Principale	Principale	Jamais	Jamais	Principale	Secondaire	Secondaire	Jamais	Jamais		Jamais	Jamais	Jamais	Jamais	Secondaire	Jamais	Jamais
84	2010	2008	22	Certification AB (Ecocert, ...)	6	3	2	0,25	0	Diversifié	Oui		2	0,5	0,5	2	35		Jamais	Secondaire	Principale	Jamais	Principale		Jamais	Une partie des surfaces (entre 25% et 75%)	Une faible partie des surfaces (moins de 25%)	Jamais	Tracteur	Tracteur		Principale	Principale	Secondaire	Secondaire	Secondaire	Principale	Principale	Principale	Jamais	Jamais		Principale	Principale	Secondaire	Secondaire	Principale	Principale	Principale
85	1984	1998	22	Certification AB (Ecocert, ...)	28	3	2,7	0,3	0	Spécialisé	Oui		2	1,5	1	4	40		Principale	Secondaire	Secondaire	Secondaire	Secondaire		Une partie des surfaces (entre 25% et 75%)	Toutes les surfaces ou presque (entre 75% et 100%)	Toutes les surfaces ou presque (entre 75% et 100%)	Jamais	Tracteur	Tracteur		Principale	Secondaire	Principale	Secondaire	Secondaire	Principale	Principale	Secondaire	Secondaire	Jamais		Secondaire	Secondaire	Jamais	Principale	Secondaire	Secondaire	Jamais
86	2017	2017	22	Certification AB (Ecocert, ...)	1	1	1	0,09	0	Spécialisé	Oui		1	0	0	1	40		Principale	Jamais	Secondaire	Jamais	Secondaire		Jamais	Toutes les surfaces ou presque (entre 75% et 100%)	Une partie des surfaces (entre 25% et 75%)	Une faible partie des surfaces (moins de 25%)	Tracteur	Tracteur		Jamais	Principale	Jamais	Jamais	Secondaire	Secondaire	Jamais	Secondaire	Jamais	Jamais		Secondaire	Secondaire	Jamais	Jamais	Secondaire	Secondaire	Secondaire
87	2013	2011	22	Certification AB (Ecocert, ...)	17	2,5	2,35	0,15	0	Diversifié	Oui		3	1	1	3	60		Principale	Jamais	Jamais	Jamais	Secondaire		Une faible partie des surfaces (moins de 25%)	Jamais	Toutes les surfaces ou presque (entre 75% et 100%)	Jamais	Tracteur	Tracteur		Principale	Principale	Jamais	Jamais	Jamais	Principale	Principale	Principale	Secondaire	Jamais		Secondaire	Jamais	Jamais	Principale	Principale	Jamais	Jamais
88	2009	2009	22	Certification AB (Ecocert, ...)	3,5	1	0,97	0,03	0	Diversifié	Oui		1	0	1	1	6		Secondaire	Jamais	Principale	Jamais	Secondaire		Une faible partie des surfaces (moins de 25%)	Jamais	Une faible partie des surfaces (moins de 25%)	Toutes les surfaces ou presque (entre 75% et 100%)	Tracteur	Non concerné		Secondaire	Secondaire	Jamais	Jamais	Principale	Principale	Secondaire	Secondaire	Jamais	Jamais		Jamais	Jamais	Jamais	Jamais	Principale	Jamais	Jamais
89	2018	2018	22	Certification AB (Ecocert, ...)	3	1	0,8	0,08	0	Spécialisé	Oui		1	0	0	1	60		Principale	Secondaire	Jamais	Jamais	Secondaire		Jamais	Toutes les surfaces ou presque (entre 75% et 100%)	Toutes les surfaces ou presque (entre 75% et 100%)	Jamais	Tracteur	Tracteur		Jamais	Jamais	Principale	Secondaire	Jamais	Secondaire	Principale	Jamais	Secondaire	Jamais		Secondaire	Jamais	Secondaire	Secondaire	Principale	Jamais	Jamais
90	2018	2018	22	Certification AB (Ecocert, ...)	1	0,65	0,6	0,036	0	Spécialisé	Oui		1	0	0	1	20		Jamais	Jamais	Secondaire	Jamais	Principale		Toutes les surfaces ou presque (entre 75% et 100%)	Toutes les surfaces ou presque (entre 75% et 100%)	Jamais	Jamais	Tracteur	Tracteur		Jamais	Secondaire	Jamais	Jamais	Jamais	Principale	Jamais	Secondaire	Jamais	Jamais		Secondaire	Jamais	Secondaire	Jamais	Principale	Secondaire	Secondaire
91	2015	2016	22	Certification AB (Ecocert, ...)	1,29	1,1	0,8	0,15	0	Spécialisé	Oui		1	0	1	1	40		Jamais	Principale	Jamais	Jamais	Jamais		Jamais	Jamais	Toutes les surfaces ou presque (entre 75% et 100%)	Jamais	Tracteur	Tracteur		Principale	Principale	Principale	Jamais	Jamais	Principale	Principale	Principale	Jamais	Jamais		Secondaire	Jamais	Jamais	Jamais	Principale	Jamais	Jamais
92	2012	2012	14	Certification AB (Ecocert, ...)	5,05	3,5	3,2	0,3	0	Spécialisé	Oui		3	0	2	4	60		Secondaire	Jamais	Jamais	Principale	Secondaire		Une faible partie des surfaces (moins de 25%)	Une partie des surfaces (entre 25% et 75%)	Une partie des surfaces (entre 25% et 75%)	Jamais	Tracteur	Tracteur		Jamais	Principale	Jamais	Principale	Secondaire	Principale	Principale	Principale	Secondaire	Jamais		Jamais	Jamais	Jamais	Jamais	Principale	Principale	Secondaire
93	2016	2016	22	Certification AB (Ecocert, ...)	6	5	5	0,1	0	Spécialisé	Oui		1	1	3	3	50		Principale	Jamais	Secondaire	Jamais	Secondaire		Jamais	Toutes les surfaces ou presque (entre 75% et 100%)	Toutes les surfaces ou presque (entre 75% et 100%)	Une faible partie des surfaces (moins de 25%)	Tracteur	Tracteur		Jamais	Jamais	Secondaire	Secondaire	Secondaire	Secondaire	Principale	Principale	Secondaire	Jamais		Jamais	Jamais	Jamais	Jamais	Principale	Secondaire	Principale
94	2018	2018	22	Certification AB (Ecocert, ...)	5	2	2	0,2	0	Diversifié	Oui		1	0	2	3	50		Secondaire	Secondaire	Jamais	Jamais	Principale		Une partie des surfaces (entre 25% et 75%)	Toutes les surfaces ou presque (entre 75% et 100%)	Toutes les surfaces ou presque (entre 75% et 100%)	Jamais	Tracteur	Tracteur		Principale	Secondaire	Principale	Secondaire	Jamais	Secondaire	Principale	Principale	Secondaire	Jamais		Principale	Secondaire	Principale	Principale	Secondaire	Jamais	Jamais
95	2012	1995	56	Certification AB (Ecocert, ...)	16	6	5,2	0,8	0	Diversifié	Oui		1	1,2	4	2	50		Principale	Secondaire	Jamais	Jamais	Secondaire		Toutes les surfaces ou presque (entre 75% et 100%)	Une partie des surfaces (entre 25% et 75%)	Toutes les surfaces ou presque (entre 75% et 100%)	Jamais	Tracteur	Tracteur		Secondaire	Principale	Principale	Jamais	Jamais	Secondaire	Principale	Principale	Jamais	Jamais		Secondaire	Secondaire	Secondaire	Principale	Principale	Secondaire	Jamais
96	2016	2016	22	Certification AB (Ecocert, ...)	8,5	1,5	1,35	0,15	0	Diversifié	Oui		2	0	0	1	40		Principale	Secondaire	Jamais	Secondaire	Principale		Jamais	Jamais	Une partie des surfaces (entre 25% et 75%)	Une faible partie des surfaces (moins de 25%)	Tracteur	Tracteur		Secondaire	Principale	Principale	Secondaire	Secondaire	Principale	Secondaire	Secondaire	Jamais	Jamais		Jamais	Jamais	Principale	Principale	Secondaire	Jamais	Jamais
97	2010	2010	44	Certification AB (Ecocert, ...)	4,5	2	1,7	0,27	0	Spécialisé	Oui		3	0	1	2	50		Principale	Secondaire	Jamais	Secondaire	Principale		Jamais	Une faible partie des surfaces (moins de 25%)	Toutes les surfaces ou presque (entre 75% et 100%)	Une faible partie des surfaces (moins de 25%)	Tracteur	Tracteur		Secondaire	Secondaire	Jamais	Secondaire	Secondaire	Principale	Principale	Secondaire	Secondaire	Jamais		Secondaire	Secondaire	Secondaire	Secondaire	Principale	Jamais	Secondaire
98	2018	2018	50	Certification AB (Ecocert, ...)	5	0,3	0,3	0	0	Diversifié	Oui		2	0	0	0	30		Secondaire	Jamais	Secondaire	Jamais	Secondaire		Une partie des surfaces (entre 25% et 75%)	Une partie des surfaces (entre 25% et 75%)	Toutes les surfaces ou presque (entre 75% et 100%)	Une faible partie des surfaces (moins de 25%)	Tracteur	Non concerné		Jamais	Jamais	Jamais	Jamais	Secondaire	Principale	Jamais	Secondaire	Jamais	Jamais		Jamais	Jamais	Jamais	Jamais	Principale	Secondaire	Principale
99	2016	2018	22	Certification AB (Ecocert, ...)	1	0,8	0,8	0,0288	0	Diversifié	Oui		1,5	0	0	0	40		Principale	Jamais	Principale	Jamais	Principale		Jamais	Jamais	Toutes les surfaces ou presque (entre 75% et 100%)	Une partie des surfaces (entre 25% et 75%)	Motoculteur	Motoculteur		Jamais	Secondaire	Jamais	Secondaire	Principale	Principale	Jamais	Principale	Jamais	Jamais		Jamais	Jamais	Jamais	Jamais	Principale	Secondaire	Secondaire
100	2013	2001	56	Certification AB (Ecocert, ...), Biocohérence	3	3	3	0,3	0	Spécialisé	Oui		2	2	1	2	50		Principale	Secondaire	Secondaire	Jamais	Principale		Jamais	Jamais	Toutes les surfaces ou presque (entre 75% et 100%)	Jamais	Tracteur	Traction animale		Principale	Secondaire	Secondaire	Jamais	Secondaire	Principale	Principale	Principale	Jamais	Jamais		Secondaire	Secondaire	Principale	Jamais	Principale	Secondaire	Jamais
101	2006	2006	44	Certification AB (Ecocert, ...)	4	2,5	2	0,35	0	Spécialisé	Oui		0	4,5	13	2	35		Principale	Secondaire	Jamais	Secondaire	Secondaire		Jamais	Une partie des surfaces (entre 25% et 75%)	Toutes les surfaces ou presque (entre 75% et 100%)	Jamais	Tracteur	Tracteur		Secondaire	Principale	Jamais	Secondaire	Jamais	Principale	Principale	Principale	Secondaire	Jamais		Secondaire	Secondaire	Secondaire	Secondaire	Principale	Principale	Secondaire
102	2018	2018	22	Certification AB (Ecocert, ...)	4	1,038	1	0,038	0	Spécialisé	Oui		1	0	1	0	20		Principale	Jamais	Jamais	Jamais	Principale		Toutes les surfaces ou presque (entre 75% et 100%)	Jamais	Toutes les surfaces ou presque (entre 75% et 100%)	Jamais	Traction animale	Traction animale		Jamais	Secondaire	Jamais	Jamais	Secondaire	Principale	Principale	Principale	Jamais	Jamais		Secondaire	Jamais	Jamais	Jamais	Secondaire	Jamais	Jamais
103	2011	2011	56	Certification AB (Ecocert, ...)	2	0,64	0	0,64	0	Diversifié	Oui		2	0,6	4	1	1		Jamais	Principale	Jamais	Principale	Principale		Une partie des surfaces (entre 25% et 75%)	Jamais	Toutes les surfaces ou presque (entre 75% et 100%)	Une faible partie des surfaces (moins de 25%)	Tracteur	Tracteur		Principale	Principale	Jamais	Jamais	Jamais	Secondaire	Jamais	Principale	Jamais	Jamais		Jamais	Secondaire	Secondaire	Secondaire	Principale	Jamais	Jamais
104	2010	2010	22	Certification AB (Ecocert, ...)	9	0,7	0,65	0,07	0	Diversifié	Oui		1,6	0	1	2	20		Principale	Jamais	Jamais	Jamais	Secondaire		Jamais	Une faible partie des surfaces (moins de 25%)	Toutes les surfaces ou presque (entre 75% et 100%)	Une faible partie des surfaces (moins de 25%)	Tracteur	Tracteur		Secondaire	Secondaire	Secondaire	Secondaire	Secondaire	Secondaire	Secondaire	Secondaire	Jamais	Jamais		Secondaire	Secondaire	Secondaire	Secondaire	Principale	Secondaire	Jamais
105	2008	2010	56	Certification AB (Ecocert, ...)	7,5	4	3,75	0,25	0	Spécialisé	Oui		2	1	3	2	45		Jamais	Secondaire	Jamais	Jamais	Principale		Jamais	Jamais	Une faible partie des surfaces (moins de 25%)	Jamais	Tracteur	Tracteur		Secondaire	Principale	Principale	Jamais	Secondaire	Secondaire	Principale	Jamais	Secondaire	Jamais		Secondaire	Jamais	Jamais	Secondaire	Principale	Jamais	Secondaire
106	2006	2006	53	Certification AB (Ecocert, ...)	7	1,5	1,5	0,25	0	Spécialisé	Oui		1	0	3	2	35		Principale	Principale	Jamais	Jamais	Principale		Une partie des surfaces (entre 25% et 75%)	Une faible partie des surfaces (moins de 25%)	Jamais	Jamais	Tracteur	Tracteur		Secondaire	Principale	Jamais	Secondaire	Jamais	Secondaire	Principale	Principale	Principale	Jamais		Principale	Secondaire	Jamais	Jamais	Principale	Jamais	Jamais
107	2017	2016	85	Certification AB (Ecocert, ...), bio loire océan	2	1	0,88	0,12	0	Spécialisé	Oui		2	0	0	1	50		Principale	Secondaire	Secondaire	Jamais	Principale		Jamais	Une faible partie des surfaces (moins de 25%)	Toutes les surfaces ou presque (entre 75% et 100%)	Jamais	Tracteur	Motoculteur		Jamais	Principale	Jamais	Secondaire	Secondaire	Secondaire	Principale	Principale	Jamais	Jamais		Secondaire	Jamais	Principale	Principale	Principale	Secondaire	Secondaire
108	2017	2017	22	Certification AB (Ecocert, ...)	3,2	1,5	1,5	0	0	Diversifié	Oui		1	0	0	1	25		Principale	Secondaire	Jamais	Jamais	Jamais		Toutes les surfaces ou presque (entre 75% et 100%)	Jamais	Jamais	Jamais	Tracteur	Non concerné		Jamais	Jamais	Jamais	Jamais	Secondaire	Principale	Principale	Principale	Jamais	Jamais		Principale	Jamais	Jamais	Jamais	Principale	Jamais	Jamais
109	2015	1980	29	Certification AB (Ecocert, ...)	4	2,4	2	0,4	0	Diversifié	Oui		1	1	1	3	50		Jamais	Principale	Jamais	Principale	Secondaire		Jamais	Jamais	Toutes les surfaces ou presque (entre 75% et 100%)	Jamais	Tracteur	Tracteur		Principale	Secondaire	Jamais	Secondaire	Jamais	Principale	Principale	Principale	Jamais	Jamais		Principale	Principale	Principale	Principale	Principale	Secondaire	Jamais
110	1991	1991	29	Certification AB (Ecocert, ...)	12	2	2	0,15	0	Diversifié	Oui		1	0,5	0	1	50		Principale	Jamais	Principale	Jamais	Principale		Toutes les surfaces ou presque (entre 75% et 100%)	Une faible partie des surfaces (moins de 25%)	Toutes les surfaces ou presque (entre 75% et 100%)	Jamais	Traction animale	Motoculteur		Secondaire	Jamais	Secondaire	Jamais	Jamais	Principale	Principale	Principale	Secondaire	Jamais		Secondaire	Jamais	Jamais	Secondaire	Principale	Secondaire	Secondaire
111	2017	2017	29	Certification AB (Ecocert, ...)	1,1	0,175	0,125	0,05	0	Diversifié	Oui		1	0	0	1	25		Secondaire	Jamais	Principale	Jamais	Principale		Jamais	Jamais	Une partie des surfaces (entre 25% et 75%)	Toutes les surfaces ou presque (entre 75% et 100%)	Tracteur	Manuel		Jamais	Secondaire	Jamais	Principale	Principale	Principale	Jamais	Secondaire	Jamais	Jamais		Jamais	Jamais	Jamais	Jamais	Principale	Principale	Secondaire
112	2012	2012	56	Certification AB (Ecocert, ...)	12	1,35	1,35	0,15	0	Diversifié	Oui		2	0,25	0,25	2	45		Principale	Secondaire	Principale	Jamais	Principale		Jamais	Toutes les surfaces ou presque (entre 75% et 100%)	Toutes les surfaces ou presque (entre 75% et 100%)	Jamais	Tracteur	Tracteur		Secondaire	Secondaire	Secondaire	Jamais	Jamais	Secondaire	Principale	Principale	Jamais	Jamais		Principale	Principale	Secondaire	Secondaire	Secondaire	Jamais	Jamais
113	2009	2009	9	Certification AB (Ecocert, ...), Nature et Progrès	5	0,5	0,5	0	0	Spécialisé	Oui		1	0	0	0	30		Principale	Jamais	Principale	Jamais	Principale		Jamais	Jamais	Toutes les surfaces ou presque (entre 75% et 100%)	Jamais	Traction animale	Non concerné		Jamais	Jamais	Jamais	Jamais	Secondaire	Secondaire	Principale	Principale	Jamais	Jamais		Jamais	Secondaire	Principale	Jamais	Principale	Jamais	Jamais
114	2014	2014	53	Certification AB (Ecocert, ...)	7	1,4	1,3	0,1	0	Diversifié	Oui		2	0	1	1	50		Principale	Secondaire	Secondaire	Secondaire	Principale		Jamais	Une partie des surfaces (entre 25% et 75%)	Toutes les surfaces ou presque (entre 75% et 100%)	Une faible partie des surfaces (moins de 25%)	Tracteur	Manuel		Jamais	Secondaire	Jamais	Principale	Principale	Principale	Principale	Principale	Jamais	Jamais		Secondaire	Jamais	Jamais	Jamais	Principale	Secondaire	Secondaire
115	2014	2014	47	Certification AB (Ecocert, ...), Nature et Progrès	8	0,5	0,2	0,3	0	Spécialisé	Oui		1	0,25	1	1	30		Secondaire	Principale	Jamais	Secondaire	Secondaire		Jamais	Jamais	Toutes les surfaces ou presque (entre 75% et 100%)	Jamais	Tracteur	Tracteur		Principale	Principale	Jamais	Jamais	Jamais	Secondaire	Jamais	Jamais	Jamais	Jamais		Secondaire	Secondaire	Secondaire	Secondaire	Principale	Secondaire	Secondaire
116	2018	1972	72	Certification AB (Ecocert, ...)	3	3	3	0,09	0	Spécialisé	Oui		2	1	0	3	46		Principale	Principale	Jamais	Secondaire	Principale		Une partie des surfaces (entre 25% et 75%)	Une partie des surfaces (entre 25% et 75%)	Toutes les surfaces ou presque (entre 75% et 100%)	Jamais	Tracteur	Tracteur		Secondaire	Principale	Secondaire	Secondaire	Jamais	Secondaire	Principale	Principale	Principale	Jamais		Principale	Secondaire	Principale	Jamais	Secondaire	Jamais	Jamais
117	2014	2013	50	Certification AB (Ecocert, ...)	11	3,5	3,3	0,2	0	Spécialisé	Oui		1	2	0	1	50		Principale	Secondaire	Jamais	Jamais	Principale		Jamais	Toutes les surfaces ou presque (entre 75% et 100%)	Toutes les surfaces ou presque (entre 75% et 100%)	Jamais	Tracteur	Tracteur		Jamais	Jamais	Secondaire	Jamais	Jamais	Principale	Principale	Principale	Jamais	Jamais		Secondaire	Jamais	Secondaire	Jamais	Principale	Jamais	Jamais
118	2003	2003	9	Certification AB (Ecocert, ...)	6	0,6	0,5	0,1	0	Diversifié	Oui		1	0	0	0	30		Principale	Jamais	Secondaire	Principale	Principale		Jamais	Toutes les surfaces ou presque (entre 75% et 100%)	Toutes les surfaces ou presque (entre 75% et 100%)	Jamais	Traction animale	Traction animale		Jamais	Secondaire	Secondaire	Jamais	Principale	Principale	Secondaire	Principale	Jamais	Jamais		Secondaire	Secondaire	Jamais	Jamais	Principale	Principale	Jamais
119	2008	2008	41	Certification AB (Ecocert, ...), Biocohérence	1,2	0,5	0,35	0,15	0	Diversifié	Oui		1	0	1	0	40		Principale	Secondaire	Jamais	Principale	Principale		Jamais	Jamais	Une partie des surfaces (entre 25% et 75%)	Une partie des surfaces (entre 25% et 75%)	Motoculteur	Motoculteur		Secondaire	Secondaire	Jamais	Secondaire	Secondaire	Secondaire	Secondaire	Secondaire	Secondaire	Secondaire		Secondaire	Secondaire	Secondaire	Secondaire	Secondaire	Jamais	Jamais
120	2009	2009	45	Certification AB (Ecocert, ...)	5,49	2	2	0,2	0	Diversifié	Oui		1	1	1	2	40		Jamais	Principale	Jamais	Secondaire	Secondaire		Une partie des surfaces (entre 25% et 75%)	Une partie des surfaces (entre 25% et 75%)	Toutes les surfaces ou presque (entre 75% et 100%)	Jamais	Tracteur	Tracteur		Secondaire	Secondaire	Secondaire	Jamais	Jamais	Principale	Principale	Secondaire	Jamais	Jamais		Secondaire	Jamais	Jamais	Jamais	Principale	Jamais	Jamais
121	2013	2013	41	Certification AB (Ecocert, ...), Biocohérence	3,65	2	1,7	0,3	0	Spécialisé	Oui		2	0	3	1	40		Jamais	Principale	Jamais	Jamais	Principale		Jamais	Jamais	Toutes les surfaces ou presque (entre 75% et 100%)	Jamais	Tracteur	Tracteur		Principale	Principale	Principale	Principale	Jamais	Principale	Principale	Principale	Jamais	Jamais		Jamais	Jamais	Jamais	Principale	Secondaire	Jamais	Jamais
122	2015	2014	22	Certification AB (Ecocert, ...)	1,8	1,4	0,3	0,7	0	Spécialisé	Oui		2	1	3	1	50		Jamais	Secondaire	Secondaire	Principale	Principale		Une partie des surfaces (entre 25% et 75%)	Une faible partie des surfaces (moins de 25%)	Toutes les surfaces ou presque (entre 75% et 100%)	Une faible partie des surfaces (moins de 25%)	Tracteur	Tracteur		Principale	Jamais	Jamais	Jamais	Jamais	Principale	Jamais	Secondaire	Secondaire	Jamais		Jamais	Jamais	Jamais	Principale	Principale	Principale	Jamais
123	2010	2010	9	Certification AB (Ecocert, ...)	40	1,2	1	0,2	0	Diversifié	Oui		5	0	1	2	30		Jamais	Secondaire	Jamais	Principale	Secondaire		Jamais	Une partie des surfaces (entre 25% et 75%)	Toutes les surfaces ou presque (entre 75% et 100%)	Jamais	Tracteur	Tracteur		Principale	Secondaire	Jamais	Jamais	Jamais	Principale	Secondaire	Secondaire	Secondaire	Jamais		Jamais	Jamais	Principale	Principale	Principale	Jamais	Jamais
124	2015	2015	29	Certification AB (Ecocert, ...)	2,72	0,87	0,6	0,27	0	Spécialisé	Oui		1	0	1	1	40		Principale	Jamais	Jamais	Jamais	Secondaire		Jamais	Jamais	Toutes les surfaces ou presque (entre 75% et 100%)	Jamais	Tracteur	Tracteur		Jamais	Principale	Jamais	Secondaire	Jamais	Principale	Principale	Secondaire	Jamais	Jamais		Jamais	Secondaire	Jamais	Secondaire	Principale	Jamais	Jamais
125	1993	2008	13	Certification AB (Ecocert, ...)	18	14	10	4	0	Spécialisé	Oui		1	5	10	3	NA		Jamais	Principale	Secondaire	Principale	Principale		Une faible partie des surfaces (moins de 25%)	Une partie des surfaces (entre 25% et 75%)	Toutes les surfaces ou presque (entre 75% et 100%)	Une partie des surfaces (entre 25% et 75%)	Tracteur	Tracteur		Secondaire	Jamais	Principale	Jamais	Jamais	Principale	Secondaire	Principale	Jamais	Secondaire		Secondaire	Secondaire	Secondaire	Principale	Principale	Secondaire	Secondaire
126	2015	2015	37	Certification AB (Ecocert, ...)	1,5	0,7	0,6	0,1	0	Spécialisé	Oui		1	0	0	1	35		Principale	Secondaire	Jamais	Jamais	Principale		Jamais	Toutes les surfaces ou presque (entre 75% et 100%)	Toutes les surfaces ou presque (entre 75% et 100%)	Jamais	Tracteur	Manuel		Principale	Secondaire	Jamais	Principale	Secondaire	Principale	Jamais	Secondaire	Jamais	Jamais		Secondaire	Secondaire	Jamais	Principale	Principale	Jamais	Jamais
127	2005	2009	13	Certification AB (Ecocert, ...), Biocohérence	4,5	2,5	0,5	2	0	Spécialisé	Oui		1	1	7	1	35		Jamais	Principale	Jamais	Secondaire	Secondaire		Une faible partie des surfaces (moins de 25%)	Jamais	Jamais	Une partie des surfaces (entre 25% et 75%)	Tracteur	Tracteur		Principale	Jamais	Secondaire	Jamais	Jamais	Secondaire	Jamais	Secondaire	Jamais	Secondaire		Jamais	Principale	Principale	Secondaire	Principale	Secondaire	Jamais
128	2018	2018	9	Certification AB (Ecocert, ...)	3,5	0,52	0,4	0,12	0	Diversifié	Oui		0	0	1	1	30		Secondaire	Secondaire	Jamais	Principale	Secondaire		Une partie des surfaces (entre 25% et 75%)	Jamais	Toutes les surfaces ou presque (entre 75% et 100%)	Jamais	Motoculteur	Motoculteur		Jamais	Jamais	Jamais	Jamais	Secondaire	Principale	Secondaire	Principale	Jamais	Jamais		Jamais	Jamais	Jamais	Jamais	Principale	Secondaire	Jamais
131	2016	1964	45	Certification AB (Ecocert, ...), Biocohérence	15	6	5,5	0,5	0	Diversifié	Oui		1	6	8	5	20		Principale	Principale	Jamais	Jamais	Principale		Une partie des surfaces (entre 25% et 75%)	Toutes les surfaces ou presque (entre 75% et 100%)	Toutes les surfaces ou presque (entre 75% et 100%)	Jamais	Tracteur	Motoculteur		Secondaire	Secondaire	Secondaire	Jamais	Jamais	Secondaire	Principale	Principale	Secondaire	Secondaire		Secondaire	Secondaire	Secondaire	Principale	Principale	Principale	Secondaire
132	2013	2012	29	Certification AB (Ecocert, ...)	1,3	1,3	1,17	0,13	0	Diversifié	Oui		2	0	0	1	45		Principale	Secondaire	Secondaire	Jamais	Secondaire		Jamais	Une partie des surfaces (entre 25% et 75%)	Toutes les surfaces ou presque (entre 75% et 100%)	Une faible partie des surfaces (moins de 25%)	Tracteur	Tracteur		Secondaire	Secondaire	Jamais	Jamais	Secondaire	Principale	Secondaire	Secondaire	Secondaire	Jamais		Jamais	Jamais	Secondaire	Secondaire	Principale	Jamais	Secondaire
133	1982	2017	13	Certification AB (Ecocert, ...), Global Gap	6	6	3	3	0	Spécialisé	Oui		1	3	6	2	6		Jamais	Principale	Jamais	Jamais	Secondaire		Jamais	Toutes les surfaces ou presque (entre 75% et 100%)	Jamais	Jamais	Tracteur	Tracteur		Principale	Jamais	Jamais	Jamais	Jamais	Jamais	Secondaire	Secondaire	Jamais	Principale		Secondaire	Principale	Principale	Principale	Secondaire	Secondaire	Jamais
134	1987	2008	13	Certification AB (Ecocert, ...), Biocohérence	4,5	4,5	1	3,5	0	Diversifié	Oui		4	2	10	3	20		Jamais	Principale	Jamais	Secondaire	Secondaire		Jamais	Toutes les surfaces ou presque (entre 75% et 100%)	Une faible partie des surfaces (moins de 25%)	Jamais	Tracteur	Tracteur		Principale	Secondaire	Secondaire	Jamais	Jamais	Principale	Jamais	Secondaire	Jamais	Jamais		Principale	Principale	Secondaire	Principale	Secondaire	Jamais	Jamais
136	1987	2005	13	Certification AB (Ecocert, ...), Biodynamie (Demeter...), Global Gap	5,16	2	0	2	0	Spécialisé	Oui		2	0	10	3	7		Jamais	Principale	Jamais	Principale	Secondaire		Jamais	Toutes les surfaces ou presque (entre 75% et 100%)	Toutes les surfaces ou presque (entre 75% et 100%)	Jamais	Non concerné	Tracteur		Principale	Jamais	Jamais	Jamais	Jamais	Secondaire	Jamais	Secondaire	Jamais	Jamais		Jamais	Secondaire	Principale	Principale	Secondaire	Jamais	Jamais
137	2016	2016	22	Certification AB (Ecocert, ...)	100	1	1	0	0	Diversifié	Non	1	3	1	1	6	6		Principale	Secondaire	Secondaire	Jamais	Secondaire		Une partie des surfaces (entre 25% et 75%)	Une partie des surfaces (entre 25% et 75%)	Une partie des surfaces (entre 25% et 75%)	Jamais	Tracteur	Non concerné		Principale	Jamais	Jamais	Jamais	Jamais	Principale	Principale	Principale	Principale	Jamais		Jamais	Jamais	Secondaire	Jamais	Jamais	Secondaire	Jamais
138	1998	1998	49	Certification AB (Ecocert, ...)	3,5	2	1,5	0,5	0	Spécialisé	Oui		1	0,5	2	2	50		Principale	Secondaire	Jamais	Secondaire	Principale		Jamais	Jamais	Une partie des surfaces (entre 25% et 75%)	Une faible partie des surfaces (moins de 25%)	Tracteur	Tracteur		Secondaire	Secondaire	Jamais	Secondaire	Secondaire	Secondaire	Secondaire	Jamais	Jamais	Jamais		Secondaire	Secondaire	Secondaire	Secondaire	Secondaire	Jamais	Secondaire
140	2015	2015	44	Certification AB (Ecocert, ...)	2,6	0,85	0,7	0,15	0	Spécialisé	Oui		1,6	0	1	2	45		Principale	Secondaire	Jamais	Secondaire	Principale		Jamais	Jamais	Toutes les surfaces ou presque (entre 75% et 100%)	Jamais	Tracteur	Tracteur		Secondaire	Secondaire	Secondaire	Secondaire	Secondaire	Secondaire	Principale	Secondaire	Jamais	Jamais		Principale	Secondaire	Secondaire	Principale	Principale	Jamais	Jamais
141	2013	2013	13	Certification AB (Ecocert, ...)	1,5	0,55	0,55	0	0	Diversifié	Oui		1,5	0	0	1	39		Principale	Secondaire	Secondaire	Jamais	Principale		Jamais	Jamais	Une faible partie des surfaces (moins de 25%)	Une partie des surfaces (entre 25% et 75%)	Manuel	Non concerné		Jamais	Secondaire	Jamais	Secondaire	Principale	Principale	Jamais	Secondaire	Jamais	Jamais		Secondaire	Jamais	Jamais	Jamais	Principale	Secondaire	Secondaire
142	2016	2016	13	Nature et Progrès	0,6	0,35	0,35	0	0	Spécialisé	Oui		1	1	0	0	17		Jamais	Jamais	Jamais	Jamais	Principale		Jamais	Jamais	Une faible partie des surfaces (moins de 25%)	Une partie des surfaces (entre 25% et 75%)	Manuel	Non concerné		Jamais	Jamais	Jamais	Secondaire	Principale	Secondaire	Jamais	Jamais	Jamais	Jamais		Jamais	Jamais	Jamais	Jamais	Principale	Secondaire	Secondaire
143	2015	2015	84	Nature et Progrès	1,8	0,25	0,25	0	0	Spécialisé	Oui		1	0	0	1	35		Principale	Secondaire	Jamais	Jamais	Secondaire		Jamais	Jamais	Une partie des surfaces (entre 25% et 75%)	Une faible partie des surfaces (moins de 25%)	Manuel	Non concerné		Jamais	Secondaire	Secondaire	Secondaire	Principale	Principale	Secondaire	Secondaire	Jamais	Jamais		Secondaire	Jamais	Secondaire	Jamais	Principale	Secondaire	Jamais
144	2012	2012	84	Certification AB (Ecocert, ...)	1,6	0,8	0,8	0	0	Diversifié	Oui		1	0	1	0	13		Principale	Secondaire	Jamais	Jamais	Principale		Jamais	Jamais	Toutes les surfaces ou presque (entre 75% et 100%)	Jamais	Motoculteur	Non concerné		Principale	Secondaire	Secondaire	Secondaire	Secondaire	Principale	Secondaire	Secondaire	Jamais	Jamais		Secondaire	Secondaire	Secondaire	Jamais	Principale	Jamais	Jamais
145	2014	2014	13	Certification AB (Ecocert, ...)	3,5	1,2	0,9	0,3	0	Diversifié	Oui		1	1	2	1	38		Principale	Principale	Jamais	Jamais	Principale		Jamais	Jamais	Une partie des surfaces (entre 25% et 75%)	Une partie des surfaces (entre 25% et 75%)	Motoculteur	Motoculteur		Secondaire	Secondaire	Principale	Secondaire	Secondaire	Principale	Secondaire	Secondaire	Jamais	Jamais		Secondaire	Secondaire	Secondaire	Secondaire	Principale	Jamais	Jamais
146	2000	2003	13	Certification AB (Ecocert, ...)	5	1,5	0	1,5	0	Spécialisé	Oui		2	2	2	3	20		Secondaire	Principale	Secondaire	Principale	Secondaire		Jamais	Toutes les surfaces ou presque (entre 75% et 100%)	Une partie des surfaces (entre 25% et 75%)	Jamais	Non concerné	Tracteur		Principale	Secondaire	Secondaire	Principale	Jamais	Principale	Jamais	Secondaire	Jamais	Secondaire		Secondaire	Secondaire	Secondaire	Principale	Principale	Jamais	Secondaire
147	2018	2017	21	Certification AB (Ecocert, ...)	1,5	1,5	1,4	0,08	0	Spécialisé	Oui		2	0	2	1	55		Jamais	Principale	Jamais	Principale	Secondaire		Jamais	Une partie des surfaces (entre 25% et 75%)	Toutes les surfaces ou presque (entre 75% et 100%)	Jamais	Tracteur	Tracteur		Jamais	Secondaire	Secondaire	Secondaire	Secondaire	Secondaire	Principale	Principale	Secondaire	Jamais		Principale	Jamais	Secondaire	Jamais	Secondaire	Jamais	Jamais
148	2010	2010	83	Certification AB (Ecocert, ...)	4	3,5	2,5	0,5	0	Diversifié	Oui		2	0,5	1	2	30		Secondaire	Principale	Secondaire	Secondaire	Jamais		Une faible partie des surfaces (moins de 25%)	Une partie des surfaces (entre 25% et 75%)	Toutes les surfaces ou presque (entre 75% et 100%)	Une partie des surfaces (entre 25% et 75%)	Tracteur	Motoculteur		Secondaire	Jamais	Secondaire	Jamais	Secondaire	Principale	Jamais	Secondaire	Jamais	Jamais		Secondaire	Secondaire	Secondaire	Secondaire	Principale	Principale	Secondaire
149	1976	1976	83	Certification AB (Ecocert, ...), Nature et Progrès	3	3	2,8	0,2	0	Diversifié	Oui		3	0	1	1	25		Principale	Secondaire	Secondaire	Jamais	Secondaire		Jamais	Une partie des surfaces (entre 25% et 75%)	Toutes les surfaces ou presque (entre 75% et 100%)	Une faible partie des surfaces (moins de 25%)	Motoculteur	Motoculteur		Secondaire	Jamais	Jamais	Jamais	Principale	Principale	Principale	Principale	Secondaire	Jamais		Jamais	Secondaire	Jamais	Jamais	Principale	Principale	Secondaire
151	2007	2015	47	Certification AB (Ecocert, ...)	38	10	6	1,5	0	Diversifié	Non	10	1	3	10	4	19		Principale	Principale	Jamais	Jamais	Jamais		Toutes les surfaces ou presque (entre 75% et 100%)	Toutes les surfaces ou presque (entre 75% et 100%)	Toutes les surfaces ou presque (entre 75% et 100%)	Jamais	Tracteur	Manuel		Principale	Jamais	Principale	Secondaire	Jamais	Principale	Principale	Jamais	Jamais	Principale		Secondaire	Secondaire	Jamais	Principale	Principale	Secondaire	Jamais
152	2011	2014	47	Certification AB (Ecocert, ...)	5,5	2,5	1,8	0,5	0	Diversifié	Oui		2	0	3	2	50		Principale	Secondaire	Jamais	Jamais	Secondaire		Jamais	Une faible partie des surfaces (moins de 25%)	Toutes les surfaces ou presque (entre 75% et 100%)	Une faible partie des surfaces (moins de 25%)	Tracteur	Manuel		Secondaire	Secondaire	Secondaire	Jamais	Secondaire	Principale	Secondaire	Principale	Jamais	Jamais		Secondaire	Secondaire	Principale	Principale	Secondaire	Secondaire	Jamais
153	2017	2017	47	Certification AB (Ecocert, ...)	1	0,5	0,5	0,02	0	Spécialisé	Oui		1	0	0	1	20		Principale	Secondaire	Secondaire	Secondaire	Secondaire		Une faible partie des surfaces (moins de 25%)	Une faible partie des surfaces (moins de 25%)	Toutes les surfaces ou presque (entre 75% et 100%)	Jamais	Tracteur	Tracteur		Jamais	Jamais	Jamais	Secondaire	Secondaire	Principale	Principale	Secondaire	Jamais	Jamais		Secondaire	Secondaire	Secondaire	Jamais	Principale	Secondaire	Secondaire
154	1998	1999	47	Certification AB (Ecocert, ...)	25	16	14	1,2	0	Spécialisé	Oui		1	5	4	6	25		Jamais	Principale	Jamais	Principale	Principale		Toutes les surfaces ou presque (entre 75% et 100%)	Une partie des surfaces (entre 25% et 75%)	Jamais	Jamais	Tracteur	Tracteur		Secondaire	Jamais	Secondaire	Jamais	Jamais	Principale	Principale	Principale	Secondaire	Jamais		Secondaire	Secondaire	Secondaire	Secondaire	Principale	Jamais	Jamais
155	2017	2017	47	Certification AB (Ecocert, ...)	14	10	10	0,35	0	Spécialisé	Oui		3	0	8	3	8		Principale	Principale	Jamais	Jamais	Jamais		Toutes les surfaces ou presque (entre 75% et 100%)	Une partie des surfaces (entre 25% et 75%)	Une partie des surfaces (entre 25% et 75%)	Jamais	Tracteur	Tracteur		Jamais	Secondaire	Principale	Jamais	Jamais	Secondaire	Principale	Principale	Jamais	Jamais		Secondaire	Secondaire	Secondaire	Secondaire	Secondaire	Jamais	Jamais
156	2014	2014	47	Certification AB (Ecocert, ...)	8,91	2,1	1,9	0,2	0	Diversifié	Oui		1	1	3	1	40		Secondaire	Principale	Jamais	Jamais	Jamais		Une faible partie des surfaces (moins de 25%)	Une partie des surfaces (entre 25% et 75%)	Toutes les surfaces ou presque (entre 75% et 100%)	Jamais	Tracteur	Tracteur		Secondaire	Secondaire	Jamais	Jamais	Secondaire	Principale	Principale	Principale	Jamais	Jamais		Secondaire	Jamais	Secondaire	Jamais	Principale	Jamais	Jamais
157	2016	2016	47	Certification AB (Ecocert, ...)	4	1,5	1,5	0	0	Spécialisé	Oui		1	0	0	1	7		Jamais	Principale	Jamais	Principale	Jamais		Jamais	Toutes les surfaces ou presque (entre 75% et 100%)	Toutes les surfaces ou presque (entre 75% et 100%)	Jamais	Tracteur	Non concerné		Principale	Jamais	Jamais	Principale	Jamais	Principale	Principale	Secondaire	Jamais	Jamais		Jamais	Secondaire	Jamais	Jamais	Secondaire	Jamais	Jamais
158	1979	1980	47	Certification AB (Ecocert, ...)	7	0,33	0,3	0,03	0	Diversifié	Oui		1	0	0	1	25		Secondaire	Principale	Secondaire	Jamais	Principale		Jamais	Jamais	Toutes les surfaces ou presque (entre 75% et 100%)	Une faible partie des surfaces (moins de 25%)	Motoculteur	Motoculteur		Jamais	Secondaire	Secondaire	Jamais	Secondaire	Principale	Jamais	Principale	Secondaire	Secondaire		Principale	Principale	Principale	Jamais	Principale	Secondaire	Jamais
159	1992	2008	29	Certification AB (Ecocert, ...), bio-breizh	21	19	18	0,93	0	Diversifié	Oui		2	3	5	5	20		Principale	Secondaire	Secondaire	Principale	Principale		Une partie des surfaces (entre 25% et 75%)	Une faible partie des surfaces (moins de 25%)	Toutes les surfaces ou presque (entre 75% et 100%)	Jamais	Tracteur	Tracteur		Principale	Secondaire	Principale	Jamais	Jamais	Principale	Principale	Secondaire	Jamais	Jamais		Jamais	Secondaire	Secondaire	Principale	Principale	Secondaire	Jamais
161	1990	1990	47	Certification AB (Ecocert, ...)	10	2	1,8	0,2	0	Diversifié	Oui		2	0	2	2	15		Principale	Principale	Secondaire	Jamais	Secondaire		Jamais	Une faible partie des surfaces (moins de 25%)	Toutes les surfaces ou presque (entre 75% et 100%)	Une faible partie des surfaces (moins de 25%)	Tracteur	Tracteur		Principale	Jamais	Principale	Secondaire	Jamais	Principale	Principale	Secondaire	Jamais	Jamais		Principale	Principale	Principale	Principale	Secondaire	Jamais	Jamais
162	2000	1988	29	Certification AB (Ecocert, ...)	55	55	55	0	0	Spécialisé	Oui		1	5	20	7	6		Principale	Secondaire	Jamais	Jamais	Principale		Une partie des surfaces (entre 25% et 75%)	Toutes les surfaces ou presque (entre 75% et 100%)	Toutes les surfaces ou presque (entre 75% et 100%)	Une faible partie des surfaces (moins de 25%)	Tracteur	Non concerné		Secondaire	Jamais	Jamais	Jamais	Jamais	Secondaire	Principale	Principale	Jamais	Jamais		Jamais	Jamais	Secondaire	Jamais	Principale	Secondaire	Jamais
163	1998	1998	29	Certification AB (Ecocert, ...), biobreizh, logo ensemble pour plus de sens de Biocoop	39	15	15	0,03	0	Diversifié	Oui		1	3	1	4	20		Principale	Jamais	Jamais	Jamais	Jamais		Une partie des surfaces (entre 25% et 75%)	Jamais	Une partie des surfaces (entre 25% et 75%)	Jamais	Tracteur	Motoculteur		Secondaire	Jamais	Principale	Jamais	Jamais	Secondaire	Principale	Secondaire	Jamais	Jamais		Principale	Jamais	Secondaire	Secondaire	Secondaire	Jamais	Jamais
164	1985	2008	29	Certification AB (Ecocert, ...)	5	5	4	1	0	Spécialisé	Oui		2	1	3	2	8		Principale	Secondaire	Jamais	Secondaire	Secondaire		Toutes les surfaces ou presque (entre 75% et 100%)	Jamais	Jamais	Jamais	Tracteur	Tracteur		Principale	Jamais	Secondaire	Jamais	Jamais	Principale	Principale	Jamais	Jamais	Jamais		Secondaire	Secondaire	Secondaire	Principale	Principale	Jamais	Jamais
165	2018	2018	33	Certification AB (Ecocert, ...)	9	3	2,75	0,25	0	Spécialisé	Oui		2	1	1	2	35		Secondaire	Principale	Jamais	Jamais	Secondaire		Une faible partie des surfaces (moins de 25%)	Une partie des surfaces (entre 25% et 75%)	Une partie des surfaces (entre 25% et 75%)	Une faible partie des surfaces (moins de 25%)	Tracteur	Tracteur		Principale	Secondaire	Jamais	Jamais	Jamais	Principale	Principale	Secondaire	Jamais	Jamais		Principale	Jamais	Secondaire	Principale	Principale	Secondaire	Secondaire
166	2016	2016	47	Certification AB (Ecocert, ...)	2	1,2	1	0,17	0	Spécialisé	Oui		1,5	0,5	4	1	20		Principale	Secondaire	Jamais	Jamais	Principale		Jamais	Une partie des surfaces (entre 25% et 75%)	Toutes les surfaces ou presque (entre 75% et 100%)	Jamais	Tracteur	Tracteur		Jamais	Principale	Principale	Secondaire	Secondaire	Secondaire	Secondaire	Secondaire	Jamais	Secondaire		Jamais	Jamais	Principale	Principale	Principale	Secondaire	Secondaire
167	1990	2011	29	Certification AB (Ecocert, ...), bio breizh	19	9	9	0	0	Spécialisé	Oui		2	0	3	5	4		Principale	Jamais	Jamais	Jamais	Principale		Une partie des surfaces (entre 25% et 75%)	Une faible partie des surfaces (moins de 25%)	Toutes les surfaces ou presque (entre 75% et 100%)	Jamais	Tracteur	Non concerné		Principale	Secondaire	Jamais	Jamais	Jamais	Principale	Principale	Principale	Secondaire	Jamais		Secondaire	Jamais	Jamais	Jamais	Secondaire	Secondaire	Jamais
168	2005	2005	14	Certification AB (Ecocert, ...)	3	3	2,9	0,09	0	Spécialisé	Oui		0	6	0	1	40		Secondaire	Jamais	Secondaire	Jamais	Principale		Jamais	Une partie des surfaces (entre 25% et 75%)	Toutes les surfaces ou presque (entre 75% et 100%)	Jamais	Tracteur	Manuel		Secondaire	Jamais	Jamais	Jamais	Jamais	Principale	Principale	Principale	Secondaire	Jamais		Secondaire	Jamais	Secondaire	Jamais	Principale	Secondaire	Secondaire
169	2016	2016	83	Certification AB (Ecocert, ...)	0,5	0,3	0,3	0,004	0	Diversifié	Oui		1	0	0	1	20		Secondaire	Principale	Secondaire	Jamais	Secondaire		Jamais	Une faible partie des surfaces (moins de 25%)	Toutes les surfaces ou presque (entre 75% et 100%)	Une faible partie des surfaces (moins de 25%)	Motoculteur	Motoculteur		Jamais	Jamais	Jamais	Jamais	Principale	Principale	Jamais	Secondaire	Jamais	Jamais		Secondaire	Jamais	Jamais	Jamais	Principale	Principale	Principale
170	1986	1997	22	Certification AB (Ecocert, ...), Global Gap	74	60	60	0	0	Diversifié	Oui		6	1	15	6	10		Principale	Secondaire	Jamais	Secondaire	Principale		Une partie des surfaces (entre 25% et 75%)	Une partie des surfaces (entre 25% et 75%)	Une faible partie des surfaces (moins de 25%)	Jamais	Tracteur	Non concerné		Jamais	Jamais	Jamais	Jamais	Jamais	Secondaire	Principale	Principale	Secondaire	Jamais		Jamais	Jamais	Secondaire	Jamais	Principale	Jamais	Secondaire
171	2007	2007	35	Certification AB (Ecocert, ...)	3,32	2,2	1,8	0,28	0	Spécialisé	Oui		1	1,6	1	NA	40		Principale	Secondaire	Jamais	Jamais	Principale		Jamais	Jamais	Toutes les surfaces ou presque (entre 75% et 100%)	Jamais	Tracteur	Tracteur		Jamais	Principale	Principale	Principale	Jamais	Principale	Principale	Principale	Jamais	Jamais		NA	NA	NA	NA	NA	NA	NA
172	1986	2001	13	Certification AB (Ecocert, ...)	6	6	4,5	0,5	0	Spécialisé	Oui		2	0	2	NA	30		Jamais	Principale	Jamais	Principale	Principale		Jamais	Toutes les surfaces ou presque (entre 75% et 100%)	Jamais	Jamais	Tracteur	Tracteur		Principale	Jamais	Jamais	Secondaire	Secondaire	Principale	Secondaire	Secondaire	Jamais	Jamais		Principale	Principale	Secondaire	Secondaire	Principale	Secondaire	Principale
173	2013	2013	13	Certification AB (Ecocert, ...)	9	7	6,5	0,5	0	Diversifié	Oui		2	3	3	NA	20		Jamais	Principale	Jamais	Jamais	Jamais		Jamais	Toutes les surfaces ou presque (entre 75% et 100%)	Jamais	Jamais	Tracteur	Tracteur		Principale	Jamais	Principale	Secondaire	Jamais	Principale	Principale	Secondaire	Jamais	Jamais		Principale	Principale	Secondaire	Secondaire	Jamais	Jamais	Jamais
174	2012	2012	13	Certification AB (Ecocert, ...)	6	1,5	1,25	0,25	0	Diversifié	Oui		2	1	0	NA	40		Secondaire	Principale	Jamais	Jamais	Principale		Jamais	Une partie des surfaces (entre 25% et 75%)	Une partie des surfaces (entre 25% et 75%)	Jamais	Tracteur	Motoculteur		Secondaire	Secondaire	Jamais	Jamais	Secondaire	Principale	Jamais	Secondaire	Jamais	Jamais		Principale	Principale	Secondaire	Secondaire	Principale	Jamais	Secondaire
175	2017	2017	35	Certification AB (Ecocert, ...)	1,23	0,25	0,13	0,12	0	Spécialisé	Oui		1	0	1	NA	40		Principale	Jamais	Jamais	Secondaire	Principale		Jamais	Une partie des surfaces (entre 25% et 75%)	Toutes les surfaces ou presque (entre 75% et 100%)	Toutes les surfaces ou presque (entre 75% et 100%)	Tracteur	Manuel		Jamais	Secondaire	Jamais	Principale	Principale	Principale	Jamais	Principale	Jamais	Jamais		Secondaire	Secondaire	Jamais	Secondaire	Principale	Secondaire	Secondaire
176	2012	2012	35	Certification AB (Ecocert, ...)	1,5	1,2	1	0,2	0	Spécialisé	Oui		0	1,5	0	NA	35		Principale	Jamais	Jamais	Jamais	Principale		Jamais	Une partie des surfaces (entre 25% et 75%)	Toutes les surfaces ou presque (entre 75% et 100%)	Jamais	Tracteur	Tracteur		Principale	Jamais	Jamais	Jamais	Jamais	Principale	Principale	Secondaire	Secondaire	Jamais		Secondaire	Jamais	Jamais	Jamais	Principale	Jamais	Jamais
177	2011	2011	53	Certification AB (Ecocert, ...)	54	6	5	0,75	0	Diversifié	Oui		1	2	3	2	40		Principale	Secondaire	Principale	Secondaire	Principale		Jamais	Toutes les surfaces ou presque (entre 75% et 100%)	Toutes les surfaces ou presque (entre 75% et 100%)	Une faible partie des surfaces (moins de 25%)	Tracteur	Tracteur		Principale	Secondaire	Principale	Jamais	Secondaire	Principale	Principale	Secondaire	Secondaire	Jamais		Principale	Jamais	Principale	Principale	Secondaire	Jamais	Jamais
[truncated: 18 more columns]
