# Supplementary material for: Data on structure and farming practices of French organic vegetable farms, with focus on the use of inputs and the socio-economic context
Source: Data Brief. 2021 May 30;37:107184. doi: 10.1016/j.dib.2021.107184 (PMC8207183; doi:10.1016/j.dib.2021.107184)
Supplement: Supplementary file 6 [file mmc6.csv]

Farm_ID	Year of establishment :	Year of conversion to organic farming :	In which administrative department is your farm located? (department number)	What certifications or specifications do you have, including private or regional brands ?	What is the Useful Agricultural Area (UAA) of your farm? (in hectares)	What is the area cultivated with vegetables? (including footpaths)	What outdoor vegetable area do you cultivate? (in hectares)	What area do you cultivate under unheated shelter? (in hectares or m²)	What area do you cultivate in heated greenhouses? (in hectare or m²)	Diversification with other type of production (other than vegetables)	Are all your surfaces organic?	What area for organic vegetables?	How many family workers or associates (self-employed) work on the farm?	How many permanent workers do you employ?	How many seasonal workers do you employ at the peak of work?	How many tractors do you own?	How many different vegetables do you produce?	Which of the following fertilisers do you mainly use? As a secondary fertiliser? Never?	Self-or locally produced farm fertiliser (animal origin) (manure, slurry, etc.)	Organic commercial fertilizer	Self-produced compost	Purchased compost	Green manure	What type of tillage do you use?	Ploughing (tillage with turning)	Deep non-inversion tillage	Surface tillage	No-tillage	The tillage is essentially: [Open Field]	The tillage is essentially: [Under shelter]	Which of the following weed control strategies do you mainly use? As a secondary strategy? Never?	Plastic mulching	Woven plastic mulching	Biodegradable plastic mulching	Occultation (tarpaulin) between two crops	Plant mulch	Manual weeding (hoeing, ...)	Mechanical weeding (spring tine harrow, towed hoe ...)	False sowing, tillage	Steam or flaming	Solarization (increasing temperature by covering the ground with transparent plastic film)	Which of the following pest and disease control strategies do you mainly use? As a secondary strategy? Never?	Copper	Sulfur	Biocontrol products (Bt, pheromones, micro-organisms, etc.)	Releases of pest predators	Rely on the surrounding biodiversity	Association of crops	Service plants (repellents, traps, etc.)
1	1989	2008	13	Organic farming certification (Ecocert, ...)	12	12	8	4	0	Specialised	Yes		3	4	10	7	12		Never	Main	Never	Main	Secondary		Never	Nearly all of the area (>75%)	Small part of the area (<25%)	Never	Tractor	Tractor		Main	Never	Never	Never	Secondary	Secondary	Main	Main	Never	Never		Secondary	Secondary	Main	Main	Main	Secondary	Secondary
2	1985	2016	13	Organic farming certification (Ecocert, ...)	12	4	2	4	0	Diversified	Yes		3	0	12	4	8		Never	Main	Never	Main	Main		Small part of the area (<25%)	Nearly all of the area (>75%)	Nearly all of the area (>75%)	Never	Tractor	Tractor		Main	Never	Never	Never	Never	Main	Main	Main	Never	Main		Secondary	Secondary	Secondary	Main	Main	Secondary	Secondary
3	2008	1998	85	Organic farming certification (Ecocert, ...), BIO LOIRE OCEAN	5,75	3	2,7	0,3	0	Specialised	Yes		1	3	1,5	3	50		Secondary	Main	Secondary	Main	Main		Never	Nearly all of the area (>75%)	Nearly all of the area (>75%)	Never	Tractor	Tractor		Main	Secondary	Never	Never	Never	Main	Main	Main	Secondary	Never		Secondary	Secondary	Secondary	Secondary	Main	Secondary	Secondary
4	2014	2019	29	Organic farming certification (Ecocert, ...)	10	7	7	0,05	0	Specialised	Yes		1	0	2	4	12		Main	Secondary	Never	Never	Main		Moderate part of the area (25-75%)	Never	Nearly all of the area (>75%)	Small part of the area (<25%)	Tractor	Garden cultivator		Secondary	Secondary	Never	Never	Never	Secondary	Main	Main	Never	Never		Never	Never	Secondary	Secondary	Main	Never	Never
5	1995	1985	29	Organic farming certification (Ecocert, ...), biobreizh	38	38	38	0	0	Specialised	Yes		2	0	3	6	4		Main	Secondary	Never	Never	Secondary		Nearly all of the area (>75%)	Nearly all of the area (>75%)	Moderate part of the area (25-75%)	Never	Tractor	Not concerned		Secondary	Never	Secondary	Never	Never	Secondary	Main	Main	Never	Never		Main	Never	Secondary	Never	Never	Never	Never
6	2010	2010	35	Organic farming certification (Ecocert, ...), Biocohérence, biobreizh	6,27	5,5	4,5	0,7	0	Specialised	Yes		1	2	5	2	30		Never	Secondary	Main	Main	Main		Small part of the area (<25%)	Moderate part of the area (25-75%)	Nearly all of the area (>75%)	Never	Tractor	Tractor		Never	Secondary	Main	Never	Secondary	Main	Main	Secondary	Never	Never		Never	Secondary	Secondary	Main	Main	Main	Secondary
7	2017	2001	22	Organic farming certification (Ecocert, ...), biobreizh	13	12	10	0,287	0	Specialised	Yes		2	1	2	2	25		Secondary	Main	Secondary	Main	Main		Never	Moderate part of the area (25-75%)	Nearly all of the area (>75%)	Never	Tractor	Tractor		Secondary	Never	Main	Never	Never	Secondary	Main	Main	Never	Never		Never	Never	Never	Main	Secondary	Secondary	Secondary
8	2014	2000	85	Organic farming certification (Ecocert, ...), Blo	2,4	1,4	1	0,4	0	Specialised	Yes		1	0	2	1	36		Never	Main	Never	Secondary	Secondary		Never	Nearly all of the area (>75%)	Nearly all of the area (>75%)	Never	Tractor	Tractor		Secondary	Main	Main	Never	Never	Main	Secondary	Secondary	Secondary	Never		Main	Secondary	Secondary	Main	Main	Never	Secondary
9	2018	2014	49	Organic farming certification (Ecocert, ...)	4,25	0,5	0,3	0	0	Specialised	Yes		1,5	0	2	1	1		Main	Secondary	Main	Never	Main		Never	Never	Small part of the area (<25%)	Never	Tractor	Garden cultivator		Main	Never	Never	Never	Secondary	Main	Main	Main	Never	Never		Secondary	Secondary	Main	Never	Main	Secondary	Main
10	1992	1996	29	Organic farming certification (Ecocert, ...), AOP	62	40	39,5	0,5	0	Specialised	Yes		2	2	15	5	10		Main	Secondary	Never	Never	Main		Small part of the area (<25%)	Moderate part of the area (25-75%)	Moderate part of the area (25-75%)	Never	Tractor	Tractor		Main	Never	Secondary	Never	Never	Main	Main	Secondary	Never	Never		Main	Secondary	Secondary	Secondary	Main	Never	Never
11	2007	1974	49	Organic farming certification (Ecocert, ...)	12	9,5	8,5	1	0	Specialised	Yes		1	4	2	4	60		Main	Main	Secondary	Never	Main		Never	Nearly all of the area (>75%)	Nearly all of the area (>75%)	Never	Tractor	Tractor		Main	Secondary	Main	Main	Never	Secondary	Main	Main	Secondary	Never		Main	Secondary	Secondary	Main	Main	Never	Never
12	1995	2007	72	Organic farming certification (Ecocert, ...)	37	4	4	2	0	Specialised	Yes		1	11	50	6	2		Main	Main	Never	Secondary	Secondary		Small part of the area (<25%)	Nearly all of the area (>75%)	Moderate part of the area (25-75%)	Never	Tractor	NA		Main	Secondary	Never	Never	Secondary	Main	Main	Secondary	Never	Never		Secondary	Secondary	Main	Main	Secondary	Secondary	Secondary
13	2009	2009	50	Organic farming certification (Ecocert, ...)	5	4	3,5	0,5	0	Specialised	Yes		2	1	6	5	70		Main	Secondary	Secondary	Never	Main		Moderate part of the area (25-75%)	Moderate part of the area (25-75%)	Small part of the area (<25%)	Never	Tractor	Tractor		Never	Never	Secondary	Never	Never	Main	Main	Main	Main	Secondary		Secondary	Secondary	Secondary	Secondary	Secondary	Never	Secondary
14	2015	2015	50	Organic farming certification (Ecocert, ...)	3	1	0,9	0,086	0	Specialised	Yes		2	0	0	1	60		Never	Never	Secondary	Main	Secondary		Never	Never	Never	Nearly all of the area (>75%)	Not concerned	Not concerned		Never	Main	Never	Main	Main	Main	Never	Never	Never	Never		Never	Never	Never	Never	Main	Main	Main
15	2010	2010	72	Organic farming certification (Ecocert, ...)	5,5	2	1	0,18	0	Specialised	Yes		2,8	1	1	2	40		Main	Main	Main	Never	Main		Never	Small part of the area (<25%)	Nearly all of the area (>75%)	Never	Tractor	Tractor		Never	Secondary	Never	Secondary	Never	Main	Secondary	Main	Main	Never		Main	Main	Main	Never	Secondary	Never	Never
16	2008	2008	29	Organic farming certification (Ecocert, ...), BIOBREIZH	5,5	5,5	5,5	0	0	Specialised	Yes		2	0	0	3	5		Secondary	Main	Never	Secondary	Main		Moderate part of the area (25-75%)	Moderate part of the area (25-75%)	Nearly all of the area (>75%)	Never	Tractor	Not concerned		Main	Main	Never	Never	Never	Main	Secondary	Secondary	Secondary	Never		Main	Never	Secondary	Never	Secondary	Never	Never
17	2014	2014	29	Permaculture	0,34	0,34	0,34	0,022	0	Specialised	Yes		2	0	0	1	20		Main	Never	Never	Never	Main		Never	Never	Never	Nearly all of the area (>75%)	Not concerned	Not concerned		Secondary	Never	Never	Never	Main	Secondary	Never	Never	Never	Never		Never	Never	Never	Never	Main	Main	Main
18	2017	2017	50	Organic farming certification (Ecocert, ...)	3,68	0,15	0,12	0,03	0	Specialised	Yes		1	0	0	0	40		Main	Never	Secondary	Never	Secondary		Never	Small part of the area (<25%)	Moderate part of the area (25-75%)	Nearly all of the area (>75%)	Manual	Manual		Never	Never	Never	Secondary	Main	Main	Never	Never	Never	Never		Never	Never	Secondary	Never	Main	Main	Secondary
19	2008	2008	24	Organic farming certification (Ecocert, ...)	10,5	1,5	1,4	0,11	0,01	Diversified	Yes		2	0	1	1	40		Never	Never	Secondary	Never	Secondary		Never	Never	Never	Nearly all of the area (>75%)	Not concerned	Not concerned		Main	Main	Never	Main	Main	Never	Never	Never	Never	Never		Secondary	Never	Secondary	Never	Main	Secondary	Secondary
20	2010	2010	54	Organic farming certification (Ecocert, ...)	1	0,6	0,5	0,1	0	Specialised	Yes		2	0	0	1	50		Main	Never	Secondary	Secondary	Main		Never	Nearly all of the area (>75%)	Nearly all of the area (>75%)	Never	Garden cultivator	Garden cultivator		Never	Main	Never	Main	Secondary	Main	Never	Main	Never	Never		Never	Never	Never	Never	Main	Never	Never
21	2009	2009	61	Organic farming certification (Ecocert, ...)	3,2	3,2	3,05	0,15	0	Diversified	Yes		2	0,7	1	2	40		Main	Secondary	Secondary	Never	Secondary		Small part of the area (<25%)	Moderate part of the area (25-75%)	Nearly all of the area (>75%)	Never	Tractor	Tractor		Secondary	Main	Never	Never	Secondary	Main	Main	Main	Secondary	Never		Secondary	Never	Secondary	Never	Main	Secondary	Secondary
22	1998	1998	50	Organic farming certification (Ecocert, ...), Biocohérence	11	7,5	7	0,5	0	Diversified	Yes		1	3	2	3	50		Main	Secondary	Never	Secondary	Secondary		Moderate part of the area (25-75%)	Small part of the area (<25%)	Moderate part of the area (25-75%)	Never	Tractor	Tractor		Never	Secondary	Secondary	Never	Never	Secondary	Main	Main	Secondary	Never		Main	Main	Main	Secondary	Secondary	Never	Never
23	2013	2015	61	Organic farming certification (Ecocert, ...)	30	2	1,5	0,5	0	Diversified	No	2	2	0	2	3	20		Main	Never	Main	Never	Never		Small part of the area (<25%)	Nearly all of the area (>75%)	Moderate part of the area (25-75%)	Never	Tractor	Tractor		Main	Secondary	Secondary	Never	Never	Secondary	Main	Secondary	Secondary	Never		Secondary	Secondary	Never	Secondary	Secondary	Secondary	Secondary
24	2008	2008	61	Organic farming certification (Ecocert, ...)	39,1	1,8	1,6	0,2	0,003	Diversified	Yes		2	0	1	3	50		Main	Never	Main	Never	Main		Small part of the area (<25%)	Small part of the area (<25%)	Small part of the area (<25%)	Small part of the area (<25%)	Tractor	Tractor		Main	Secondary	Never	Never	Never	Main	Main	Main	Never	Never		Secondary	Never	Secondary	Main	Main	Main	Never
25	2011	2011	50	Organic farming certification (Ecocert, ...)	4	2	1,5	0,25	0	Specialised	Yes		2	0	1	2	30		Never	Never	Never	Main	Main		Nearly all of the area (>75%)	Never	Nearly all of the area (>75%)	Small part of the area (<25%)	Tractor	Not concerned		Secondary	Secondary	Never	Secondary	Never	Secondary	Secondary	Secondary	Secondary	Never		Secondary	Never	Secondary	Secondary	Main	Never	Never
26	1991	1991	31	Organic farming certification (Ecocert, ...)	3	0,4	0,4	0	0	Diversified	Yes		2	0	0	0	35		Never	Never	Never	Never	Main		Never	Never	Small part of the area (<25%)	Nearly all of the area (>75%)	Manual	Not concerned		Secondary	Never	Never	Never	Main	Secondary	Never	Never	Never	Never		Never	Never	Secondary	Never	Main	Secondary	Never
27	2011	2011	14	Organic farming certification (Ecocert, ...)	4,5	1,2	1,1	0,13	0	Specialised	Yes		1	0	1	1	40		Main	Main	Never	Never	Secondary		Nearly all of the area (>75%)	Never	Small part of the area (<25%)	Small part of the area (<25%)	Tractor	Garden cultivator		Secondary	Secondary	Never	Secondary	Never	Secondary	Main	Main	Never	Never		Never	Never	Never	Never	Main	Never	Never
28	2015	2015	61	Organic farming certification (Ecocert, ...)	2,3	0,3	0,27	0,027	0	Diversified	Yes		1	0	0	2	50		Main	Never	Never	Never	Secondary		Never	Never	Moderate part of the area (25-75%)	Moderate part of the area (25-75%)	Tractor	Garden cultivator		Never	Main	Secondary	Secondary	Secondary	Main	Never	Never	Never	Never		Main	Never	Never	Secondary	Main	Never	Never
29	2014	2014	31	Organic farming certification (Ecocert, ...)	1	0,28	0,25	0,03	0	Diversified	Yes		1	0	0	0	30		Secondary	Never	Never	Never	Main		Never	Never	Never	Nearly all of the area (>75%)	Not concerned	Not concerned		Main	Never	Never	Secondary	Main	Main	Never	Never	Never	Never		Never	Never	Secondary	Never	Main	Never	Never
31	2011	2011	22	Organic farming certification (Ecocert, ...), Biocohérence	5,2	2	1,55	0,45	0	Diversified	Yes		2	1	2	2	60		Never	Main	Never	Secondary	Main		Never	Moderate part of the area (25-75%)	Nearly all of the area (>75%)	Never	Tractor	Tractor		Secondary	Main	Never	Never	Secondary	Main	Main	Main	Secondary	Never		Secondary	Secondary	Secondary	Main	Main	Never	Never
32	2010	2010	50	Organic farming certification (Ecocert, ...)	3,5	2	1,8	0,2	0	Diversified	Yes		2	0	0	2	50		Main	Main	Secondary	Never	Main		Never	Small part of the area (<25%)	Moderate part of the area (25-75%)	Small part of the area (<25%)	Tractor	Tractor		Main	Main	Secondary	Secondary	Secondary	Main	Main	Main	Secondary	Never		Secondary	Never	Never	Never	Main	Secondary	Secondary
33	2014	2014	87	Organic farming certification (Ecocert, ...)	1	0,5	0,4	0,1	0	Specialised	Yes		1	0	0	1	65		Never	Never	Never	Never	Main		Never	Never	Never	Nearly all of the area (>75%)	Not concerned	Not concerned		Never	Secondary	Never	Secondary	Secondary	Secondary	Never	Never	Never	Never		Never	Never	Never	Never	Main	Never	Never
34	2017	2017	76	Organic farming certification (Ecocert, ...)	3,75	0,5	0,4	0,1	0	Specialised	Yes		1	0	0	1	20		Never	Never	Main	Never	Secondary		Never	Never	Small part of the area (<25%)	Nearly all of the area (>75%)	Tractor	Manual		Main	Secondary	Never	Main	Secondary	Main	Never	Never	Never	Never		Secondary	Never	Secondary	Never	Main	Main	Never
36	2006	2006	95	Organic farming certification (Ecocert, ...)	11	2,5	2,3	0,2	0	Diversified	Yes		3	1	1	2	80		Main	Never	Secondary	Never	Secondary		Small part of the area (<25%)	Moderate part of the area (25-75%)	Nearly all of the area (>75%)	Small part of the area (<25%)	Tractor	Tractor		Secondary	Secondary	Never	Secondary	Secondary	Secondary	Secondary	Secondary	Secondary	Never		Never	Never	Secondary	Secondary	Main	Main	Main
37	2009	2010	76	Organic farming certification (Ecocert, ...)	2	1,5	1,35	0,15	0	Specialised	Yes		1	0,4	1	2	45		Main	Secondary	Never	Main	Secondary		Small part of the area (<25%)	Small part of the area (<25%)	Small part of the area (<25%)	Moderate part of the area (25-75%)	Tractor	Not concerned		Never	Never	Never	Secondary	Main	Main	Secondary	Secondary	Secondary	Never		Secondary	Secondary	Secondary	Secondary	Secondary	Never	Never
38	2004	2004	50	Organic farming certification (Ecocert, ...)	6	2,8	2,5	0,3	0	Specialised	Yes		2	1	0	2	60		Secondary	Never	Never	Main	Main		Never	Small part of the area (<25%)	Nearly all of the area (>75%)	Small part of the area (<25%)	Tractor	Tractor		Secondary	Secondary	Main	Secondary	Secondary	Main	Main	Main	Secondary	Never		Main	Never	Secondary	Secondary	Main	Never	Secondary
39	2007	2014	61	Organic farming certification (Ecocert, ...)	18	0,2	0,17	0,03	0	Diversified	Yes		1,5	0	0	0	45		Main	Never	Never	Main	Secondary		Never	Never	Nearly all of the area (>75%)	Moderate part of the area (25-75%)	Garden cultivator	Garden cultivator		Secondary	Main	Never	Main	Secondary	Main	Never	Secondary	Never	Never		Never	Never	Never	Never	Main	Main	Secondary
40	2018	2018	27	Organic farming certification (Ecocert, ...)	1,14	0,75	0,66	0,088	0	Specialised	Yes		0	0	0	1	30		Main	Secondary	Never	Never	Main		Small part of the area (<25%)	Never	Nearly all of the area (>75%)	Never	Tractor	Tractor		Main	Secondary	Never	Main	Never	Main	Never	Secondary	Never	Never		Secondary	Never	Secondary	Never	Main	Secondary	Secondary
41	2009	2009	29	Organic farming certification (Ecocert, ...)	3,89	1,7	1,5	0,2	0	Specialised	Yes		2	0	0	2	45		Main	Secondary	Secondary	Main	Secondary		Nearly all of the area (>75%)	Small part of the area (<25%)	Nearly all of the area (>75%)	Never	Tractor	Tractor		Main	Main	Never	Never	Never	Main	Main	Main	Never	Never		Secondary	Never	Secondary	Never	Main	Never	Main
42	1987	2010	29	Organic farming certification (Ecocert, ...), biobreizh	18	12	12	0	0	Diversified	Yes		1	0	0	4	10		Main	Never	Never	Never	Main		Small part of the area (<25%)	Small part of the area (<25%)	Nearly all of the area (>75%)	Small part of the area (<25%)	Tractor	Not concerned		Never	Never	Never	Never	Never	Main	Main	Main	Never	Never		Main	Never	Main	Never	Main	Never	Never
43	2015	2015	76	Organic farming certification (Ecocert, ...)	3,6	0,34	0,18	0,16	0	Diversified	Yes		1	0	0	1	30		Secondary	Secondary	Main	Never	Secondary		Never	Never	Small part of the area (<25%)	Moderate part of the area (25-75%)	Garden cultivator	Not concerned		Secondary	Secondary	Never	Secondary	Secondary	Secondary	Never	Never	Never	Never		Never	Never	Secondary	Never	Main	Secondary	Secondary
44	2006	2016	76	Organic farming certification (Ecocert, ...)	17	2,5	2,2	0,25	0	Diversified	Yes		2	2	6	3	25		Main	Secondary	Never	Secondary	Never		Moderate part of the area (25-75%)	Small part of the area (<25%)	Small part of the area (<25%)	Never	Tractor	Garden cultivator		Secondary	Secondary	Main	Secondary	Secondary	Main	Secondary	Secondary	Secondary	Never		Secondary	Secondary	Secondary	Never	Secondary	Secondary	Secondary
45	2009	2009	50	Organic farming certification (Ecocert, ...)	6,44	1,6	1,5	0,1	0	Specialised	Yes		2	0	1	2	50		Never	Never	Never	Secondary	Main		Small part of the area (<25%)	Nearly all of the area (>75%)	Nearly all of the area (>75%)	Small part of the area (<25%)	Tractor	Tractor		Never	Secondary	Never	Never	Secondary	Main	Main	Secondary	Never	Never		Never	Never	Never	Never	Main	Never	Never
46	2017	2016	61	Organic farming certification (Ecocert, ...)	3	0,8	0,68	0,12	0	Specialised	Yes		1	0	0	0	40		Never	Never	Never	Secondary	Secondary		Never	Never	Small part of the area (<25%)	Moderate part of the area (25-75%)	Manual	Manual		Secondary	Main	Never	Main	Secondary	Secondary	Never	Secondary	Never	Never		Never	Never	Never	Never	Main	Secondary	Never
47	2018	2018	13	Organic farming certification (Ecocert, ...)	4,7	1	0,9	0,1	0	Diversified	Yes		0	0	1	1	20		Never	Main	Secondary	Main	Never		Never	Never	Moderate part of the area (25-75%)	Small part of the area (<25%)	Tractor	Garden cultivator		Main	Never	Never	Never	Secondary	Main	Never	Secondary	Never	Never		Never	Never	Secondary	Never	Main	Main	Main
48	2014	2014	83	Organic farming certification (Ecocert, ...)	0,9	0,7	0,7	0	0	Diversified	Yes		1	0	1	0	50		Secondary	Main	Secondary	Main	Secondary		Never	Never	Never	Nearly all of the area (>75%)	Manual	Not concerned		Never	Never	Never	Never	Main	Main	Never	Never	Never	Never		Never	Never	Never	Never	Main	Main	Secondary
50	2016	2015	61	Organic farming certification (Ecocert, ...)	3	0,5	0,3	0,02	0	Diversified	Yes		0,2	0	0	1	100		Secondary	Never	Secondary	Never	Main		Never	Never	Moderate part of the area (25-75%)	Moderate part of the area (25-75%)	Tractor	Manual		Main	Main	Main	Main	Secondary	Main	Secondary	Secondary	Never	Never		Never	Never	Never	Never	Main	Main	Secondary
51	1992	1997	35	Organic farming certification (Ecocert, ...), Biocohérence	24	18	18	0	0	Diversified	Yes		2	2	1	3	25		Main	Never	Never	Never	Never		Never	Nearly all of the area (>75%)	Nearly all of the area (>75%)	Never	Tractor	Not concerned		Never	Never	Never	Never	Never	Secondary	Main	Secondary	Secondary	Never		Never	Never	Never	Never	Never	Never	Never
52	2009	1995	56	Organic farming certification (Ecocert, ...)	4	3,5	3,1	0,4	0	Diversified	Yes		3	1,6	2	4	40		Main	Secondary	Secondary	Secondary	Secondary		Never	Nearly all of the area (>75%)	Nearly all of the area (>75%)	Never	Tractor	Tractor		Main	Main	Never	Never	Secondary	Main	Main	Main	Main	Never		Secondary	Secondary	Main	Main	Main	Never	Never
53	2007	2007	85	Organic farming certification (Ecocert, ...)	2,5	1,32	1,2	0,12	0	Specialised	Yes		2	0	0	2	40		Never	Never	Never	Never	Secondary		Never	Never	Small part of the area (<25%)	Nearly all of the area (>75%)	Tractor	Not concerned		Secondary	Secondary	Never	Never	Secondary	Secondary	Secondary	Secondary	Never	Never		Never	Never	Never	Never	Main	Secondary	Never
54	2004	1965	44	Organic farming certification (Ecocert, ...), Global Gap	90	65	65	1,8	0	Specialised	Yes		1	18	30	19	5		Main	Secondary	Never	Secondary	Main		Never	Nearly all of the area (>75%)	Nearly all of the area (>75%)	Never	Tractor	Tractor		Secondary	Never	Secondary	Never	Never	Main	Main	Main	Main	Never		Secondary	Secondary	Main	Never	Never	Never	Never
57	1991	2009	29	Organic farming certification (Ecocert, ...), Biobreizh	26	8	8	0	0	Diversified	Yes		3	0	2	7	4		Main	Never	Never	Never	Secondary		Moderate part of the area (25-75%)	Moderate part of the area (25-75%)	Moderate part of the area (25-75%)	Never	Tractor	Not concerned		Never	Never	Secondary	Never	Never	Main	Main	Main	Main	Never		Secondary	Never	Secondary	Never	Secondary	Never	Never
58	2018	2018	34	Organic farming certification (Ecocert, ...)	0,3	0,2	0,15	0,05	0	Specialised	Yes		3	0,5	0	0	20		Secondary	Main	Secondary	Never	Main		Never	Never	Moderate part of the area (25-75%)	Moderate part of the area (25-75%)	Manual	Manual		Never	Never	Never	Never	Secondary	Main	Never	Main	Never	Never		Never	Never	Main	Never	Main	Main	Main
59	2012	2012	27	Organic farming certification (Ecocert, ...)	10,5	1,8	1,7	0,11	0	Diversified	Yes		1	2	0	2	50		Never	Never	Main	Secondary	Secondary		Never	Never	Never	Nearly all of the area (>75%)	Not concerned	Not concerned		Never	Main	Never	Secondary	Main	Secondary	Never	Never	Secondary	Never		Secondary	Never	Never	Never	Main	Never	Never
60	2002	2003	9	Organic farming certification (Ecocert, ...)	20	1	0,8	0,2	0	Diversified	Yes		2	0	2	2	50		Secondary	Main	Secondary	Secondary	Never		Never	Moderate part of the area (25-75%)	Moderate part of the area (25-75%)	Never	Tractor	Tractor		Secondary	Never	Never	Never	Secondary	Main	Main	Main	Secondary	Never		Secondary	Secondary	Secondary	Main	Secondary	Never	Never
61	2010	2010	9	Organic farming certification (Ecocert, ...)	2	2	1,6	0,4	0	Specialised	Yes		3	0	1	2	50		Never	Main	Never	Main	Secondary		Never	Moderate part of the area (25-75%)	Nearly all of the area (>75%)	Never	Tractor	Tractor		Secondary	Secondary	Never	Secondary	Never	Main	Main	Secondary	Secondary	Secondary		Never	Secondary	Secondary	Secondary	Secondary	Never	Never
62	2006	2009	31	Organic farming certification (Ecocert, ...)	20	0,5	0,5	0	0	Diversified	Yes		2	0	0	2	30		Main	Never	Never	Never	Never		Never	Nearly all of the area (>75%)	Nearly all of the area (>75%)	Never	Tractor	Not concerned		Never	Never	Never	Never	Never	Main	Never	Main	Never	Never		Never	Never	Never	Never	Main	Main	Never
63	1991	1991	9	Organic farming certification (Ecocert, ...)	15	1,5	0,5	0,5	0	Diversified	Yes		1	0	2	3	10		Never	Main	Never	Secondary	Secondary		Small part of the area (<25%)	Small part of the area (<25%)	Never	Moderate part of the area (25-75%)	Tractor	Tractor		Never	Never	Never	Never	Never	Secondary	Main	Main	Main	Main		Secondary	Secondary	Secondary	Secondary	Never	Never	Never
64	2016	2016	9	Organic farming certification (Ecocert, ...)	3	0,5	0,41	0,0945	0	Specialised	Yes		2	0	0	0	40		Never	Secondary	Secondary	Never	Main		Never	Never	Never	Nearly all of the area (>75%)	Not concerned	Not concerned		Never	Never	Never	Secondary	Main	Main	Never	Never	Never	Never		Never	Never	Secondary	Secondary	Main	Main	Secondary
65	2002	1986	31	Organic farming certification (Ecocert, ...)	12	2	1,9	0,1	0	Diversified	Yes		1,5	0	1	1	27		Secondary	Never	Never	Secondary	Main		Never	Small part of the area (<25%)	Nearly all of the area (>75%)	Never	Tractor	Tractor		Never	Never	Never	Never	Secondary	Main	Main	Main	Secondary	Never		Never	Never	Secondary	Never	Main	Never	Never
66	2017	2009	31	Organic farming certification (Ecocert, ...)	20	2	1,6	0,2	0	Specialised	Yes		3	0	0	2	70		Never	Main	Never	Never	Secondary		Small part of the area (<25%)	Nearly all of the area (>75%)	Nearly all of the area (>75%)	Small part of the area (<25%)	Tractor	Tractor		Main	Secondary	Never	Never	Never	Main	Main	Main	Main	Never		Never	Never	Main	Main	Main	Never	Never
67	2018	2008	9	Organic farming certification (Ecocert, ...)	2,8	0,6	0,5	0,1	0	Diversified	Yes		1	0	0	1	35		Main	Secondary	Never	Main	Secondary		Never	Moderate part of the area (25-75%)	Moderate part of the area (25-75%)	Small part of the area (<25%)	Tractor	Manual		Never	Never	Never	Main	Secondary	Secondary	Secondary	Secondary	Never	Never		Secondary	Never	Secondary	Never	Main	Never	Never
68	1987	1987	47	Organic farming certification (Ecocert, ...)	8	2,2	2	0,2	0	Specialised	Yes		1	0	1	3	9		Main	Secondary	Main	Never	Secondary		Never	Nearly all of the area (>75%)	Nearly all of the area (>75%)	Never	Tractor	Tractor		Secondary	Never	Never	Never	Never	Main	Main	Main	Main	Never		Never	Secondary	Never	Secondary	Secondary	Never	Never
69	2015	1998	9	Organic farming certification (Ecocert, ...)	3,2	3	2,5	0,4	0	Specialised	Yes		2	1	1	2	60		Never	Main	Never	Main	Secondary		Nearly all of the area (>75%)	Moderate part of the area (25-75%)	Nearly all of the area (>75%)	Never	Tractor	Tractor		Main	Secondary	Never	Never	Never	Main	Main	Main	Main	Main		Secondary	Secondary	Main	Main	Main	Never	Never
71	2010	2010	9	Organic farming certification (Ecocert, ...)	3	0,7	0,7	0	0	Diversified	Yes		1	0	0	0	50		Secondary	Never	Secondary	Never	Never		Never	Never	Moderate part of the area (25-75%)	Small part of the area (<25%)	Manual	Not concerned		Never	Never	Never	Main	Main	Secondary	Never	Never	Never	Never		Never	Never	Secondary	Never	Main	Main	Main
72	2011	2011	31	Organic farming certification (Ecocert, ...)	7	0,5	0,5	0	0	Diversified	Yes		1,5	0	0	1	9		Secondary	Secondary	Never	Never	Main		Never	Never	Nearly all of the area (>75%)	Never	Tractor	Not concerned		Never	Main	Never	Never	Never	Main	Main	Secondary	Never	Never		Secondary	Secondary	Secondary	Never	Secondary	Never	Secondary
73	2017	2019	14	Organic farming certification (Ecocert, ...)	2,5	1,5	0,6	0,1	0	Diversified	Yes		1,1	0	1	1	75		Secondary	Never	Never	Main	Secondary		Never	Never	Moderate part of the area (25-75%)	Moderate part of the area (25-75%)	Tractor	Manual		Secondary	Secondary	Never	Main	Main	Secondary	Never	Secondary	Secondary	Never		Never	Never	Secondary	Never	Main	Secondary	Never
74	2013	2012	39	Organic farming certification (Ecocert, ...)	2	0,5	0,46	0,04	0	Specialised	Yes		2	0	1	1	40		Main	Secondary	Never	Never	Secondary		Never	Nearly all of the area (>75%)	Moderate part of the area (25-75%)	Never	Garden cultivator	Manual		Never	Never	Never	Main	Secondary	Main	Never	Main	Never	Never		Secondary	Never	Secondary	Never	Main	Secondary	Secondary
75	1992	1985	47	Organic farming certification (Ecocert, ...), Biocohérence	72	6	5,6	0,1	0,3	Diversified	Yes		2	2	12	5	12		Secondary	Main	Never	Main	Main		Never	Moderate part of the area (25-75%)	Nearly all of the area (>75%)	Never	Tractor	Tractor		Main	Never	Secondary	Never	Never	Main	Main	Main	Never	Never		Main	Main	Main	Main	Secondary	Never	Secondary
76	2014	2015	9	Organic farming certification (Ecocert, ...)	2,9	2,9	2,8	0,09	0,0021	Specialised	Yes		2	0,8	2	2	25		Main	Main	Never	Never	Never		Moderate part of the area (25-75%)	Nearly all of the area (>75%)	Nearly all of the area (>75%)	Never	Tractor	Tractor		Never	Secondary	Never	Never	Never	Main	Main	Main	Never	Never		Secondary	Never	Secondary	Never	Main	Secondary	Main
77	2007	2008	22	Organic farming certification (Ecocert, ...)	32	14	12	0,8	0	Specialised	Yes		1	4	2	3	40		Main	Secondary	Never	Secondary	Secondary		Nearly all of the area (>75%)	Small part of the area (<25%)	Never	Never	Tractor	Tractor		Secondary	Secondary	Main	Never	Never	Main	Main	Main	Main	Never		Main	Main	Main	Main	Secondary	Secondary	Secondary
78	1985	2002	49	Organic farming certification (Ecocert, ...), Bio Loire Océan	18	9	7	0,14	0	Specialised	Yes		2	6	2	2	35		Secondary	Main	Never	Never	Main		Moderate part of the area (25-75%)	Moderate part of the area (25-75%)	Nearly all of the area (>75%)	Small part of the area (<25%)	Tractor	Tractor		Never	Never	Never	Never	Never	Main	Main	Never	Never	Never		Never	Never	Never	Main	Secondary	Never	Never
79	2013	2012	56	Organic farming certification (Ecocert, ...)	2	0,6	0,5	0,1	0	Diversified	Yes		2	0	0	1	45		Main	Secondary	Never	Never	Secondary		Never	Never	Nearly all of the area (>75%)	Small part of the area (<25%)	Animal traction	Manual		Never	Secondary	Never	Main	Secondary	Main	Main	Secondary	Never	Never		Main	Never	Main	Never	Main	Secondary	Never
80	2017	2017	53	Organic farming certification (Ecocert, ...)	5,5	1	0,8	0,2	0	Diversified	Yes		1	0	1	1	40		Main	Never	Main	Never	Main		Never	Never	Nearly all of the area (>75%)	Never	Tractor	Tractor		Never	Secondary	Never	Secondary	Secondary	Main	Main	Main	Secondary	Never		Never	Never	Main	Never	Never	Never	Never
81	2013	2013	56	Organic farming certification (Ecocert, ...)	5	2,7	2,5	0,2	0	Specialised	Yes		2	0,5	1	2	30		Never	Secondary	Never	Main	Secondary		Never	Small part of the area (<25%)	Nearly all of the area (>75%)	Never	Tractor	Tractor		Secondary	Secondary	Never	Secondary	Never	Secondary	Main	Main	Secondary	Never		Main	Never	Main	Main	Main	Never	Never
82	2011	2011	53	Organic farming certification (Ecocert, ...)	43,6	2,5	2,2	0,3	0	Diversified	Yes		4	3	1	2	50		Main	Never	Never	Never	Secondary		Never	Small part of the area (<25%)	Nearly all of the area (>75%)	Never	Tractor	Tractor		Secondary	Main	Never	Main	Secondary	Secondary	Main	Secondary	Secondary	Never		Main	Never	Main	Never	Main	Never	Never
83	2015	1990	22	Organic farming certification (Ecocert, ...)	3,5	2,8	2,6	0	0	Specialised	Yes		2	0	1	1	30		Main	Secondary	Never	Never	Secondary		Never	Small part of the area (<25%)	Nearly all of the area (>75%)	Never	Tractor	Tractor		Never	Main	Main	Never	Never	Main	Secondary	Secondary	Never	Never		Never	Never	Never	Never	Secondary	Never	Never
84	2010	2008	22	Organic farming certification (Ecocert, ...)	6	3	2	0,25	0	Diversified	Yes		2	0,5	0,5	2	35		Never	Secondary	Main	Never	Main		Never	Moderate part of the area (25-75%)	Small part of the area (<25%)	Never	Tractor	Tractor		Main	Main	Secondary	Secondary	Secondary	Main	Main	Main	Never	Never		Main	Main	Secondary	Secondary	Main	Main	Main
85	1984	1998	22	Organic farming certification (Ecocert, ...)	28	3	2,7	0,3	0	Specialised	Yes		2	1,5	1	4	40		Main	Secondary	Secondary	Secondary	Secondary		Moderate part of the area (25-75%)	Nearly all of the area (>75%)	Nearly all of the area (>75%)	Never	Tractor	Tractor		Main	Secondary	Main	Secondary	Secondary	Main	Main	Secondary	Secondary	Never		Secondary	Secondary	Never	Main	Secondary	Secondary	Never
86	2017	2017	22	Organic farming certification (Ecocert, ...)	1	1	1	0,09	0	Specialised	Yes		1	0	0	1	40		Main	Never	Secondary	Never	Secondary		Never	Nearly all of the area (>75%)	Moderate part of the area (25-75%)	Small part of the area (<25%)	Tractor	Tractor		Never	Main	Never	Never	Secondary	Secondary	Never	Secondary	Never	Never		Secondary	Secondary	Never	Never	Secondary	Secondary	Secondary
87	2013	2011	22	Organic farming certification (Ecocert, ...)	17	2,5	2,35	0,15	0	Diversified	Yes		3	1	1	3	60		Main	Never	Never	Never	Secondary		Small part of the area (<25%)	Never	Nearly all of the area (>75%)	Never	Tractor	Tractor		Main	Main	Never	Never	Never	Main	Main	Main	Secondary	Never		Secondary	Never	Never	Main	Main	Never	Never
88	2009	2009	22	Organic farming certification (Ecocert, ...)	3,5	1	0,97	0,03	0	Diversified	Yes		1	0	1	1	6		Secondary	Never	Main	Never	Secondary		Small part of the area (<25%)	Never	Small part of the area (<25%)	Nearly all of the area (>75%)	Tractor	Not concerned		Secondary	Secondary	Never	Never	Main	Main	Secondary	Secondary	Never	Never		Never	Never	Never	Never	Main	Never	Never
89	2018	2018	22	Organic farming certification (Ecocert, ...)	3	1	0,8	0,08	0	Specialised	Yes		1	0	0	1	60		Main	Secondary	Never	Never	Secondary		Never	Nearly all of the area (>75%)	Nearly all of the area (>75%)	Never	Tractor	Tractor		Never	Never	Main	Secondary	Never	Secondary	Main	Never	Secondary	Never		Secondary	Never	Secondary	Secondary	Main	Never	Never
90	2018	2018	22	Organic farming certification (Ecocert, ...)	1	0,65	0,6	0,036	0	Specialised	Yes		1	0	0	1	20		Never	Never	Secondary	Never	Main		Nearly all of the area (>75%)	Nearly all of the area (>75%)	Never	Never	Tractor	Tractor		Never	Secondary	Never	Never	Never	Main	Never	Secondary	Never	Never		Secondary	Never	Secondary	Never	Main	Secondary	Secondary
91	2015	2016	22	Organic farming certification (Ecocert, ...)	1,29	1,1	0,8	0,15	0	Specialised	Yes		1	0	1	1	40		Never	Main	Never	Never	Never		Never	Never	Nearly all of the area (>75%)	Never	Tractor	Tractor		Main	Main	Main	Never	Never	Main	Main	Main	Never	Never		Secondary	Never	Never	Never	Main	Never	Never
92	2012	2012	14	Organic farming certification (Ecocert, ...)	5,05	3,5	3,2	0,3	0	Specialised	Yes		3	0	2	4	60		Secondary	Never	Never	Main	Secondary		Small part of the area (<25%)	Moderate part of the area (25-75%)	Moderate part of the area (25-75%)	Never	Tractor	Tractor		Never	Main	Never	Main	Secondary	Main	Main	Main	Secondary	Never		Never	Never	Never	Never	Main	Main	Secondary
93	2016	2016	22	Organic farming certification (Ecocert, ...)	6	5	5	0,1	0	Specialised	Yes		1	1	3	3	50		Main	Never	Secondary	Never	Secondary		Never	Nearly all of the area (>75%)	Nearly all of the area (>75%)	Small part of the area (<25%)	Tractor	Tractor		Never	Never	Secondary	Secondary	Secondary	Secondary	Main	Main	Secondary	Never		Never	Never	Never	Never	Main	Secondary	Main
94	2018	2018	22	Organic farming certification (Ecocert, ...)	5	2	2	0,2	0	Diversified	Yes		1	0	2	3	50		Secondary	Secondary	Never	Never	Main		Moderate part of the area (25-75%)	Nearly all of the area (>75%)	Nearly all of the area (>75%)	Never	Tractor	Tractor		Main	Secondary	Main	Secondary	Never	Secondary	Main	Main	Secondary	Never		Main	Secondary	Main	Main	Secondary	Never	Never
95	2012	1995	56	Organic farming certification (Ecocert, ...)	16	6	5,2	0,8	0	Diversified	Yes		1	1,2	4	2	50		Main	Secondary	Never	Never	Secondary		Nearly all of the area (>75%)	Moderate part of the area (25-75%)	Nearly all of the area (>75%)	Never	Tractor	Tractor		Secondary	Main	Main	Never	Never	Secondary	Main	Main	Never	Never		Secondary	Secondary	Secondary	Main	Main	Secondary	Never
96	2016	2016	22	Organic farming certification (Ecocert, ...)	8,5	1,5	1,35	0,15	0	Diversified	Yes		2	0	0	1	40		Main	Secondary	Never	Secondary	Main		Never	Never	Moderate part of the area (25-75%)	Small part of the area (<25%)	Tractor	Tractor		Secondary	Main	Main	Secondary	Secondary	Main	Secondary	Secondary	Never	Never		Never	Never	Main	Main	Secondary	Never	Never
97	2010	2010	44	Organic farming certification (Ecocert, ...)	4,5	2	1,7	0,27	0	Specialised	Yes		3	0	1	2	50		Main	Secondary	Never	Secondary	Main		Never	Small part of the area (<25%)	Nearly all of the area (>75%)	Small part of the area (<25%)	Tractor	Tractor		Secondary	Secondary	Never	Secondary	Secondary	Main	Main	Secondary	Secondary	Never		Secondary	Secondary	Secondary	Secondary	Main	Never	Secondary
98	2018	2018	50	Organic farming certification (Ecocert, ...)	5	0,3	0,3	0	0	Diversified	Yes		2	0	0	0	30		Secondary	Never	Secondary	Never	Secondary		Moderate part of the area (25-75%)	Moderate part of the area (25-75%)	Nearly all of the area (>75%)	Small part of the area (<25%)	Tractor	Not concerned		Never	Never	Never	Never	Secondary	Main	Never	Secondary	Never	Never		Never	Never	Never	Never	Main	Secondary	Main
99	2016	2018	22	Organic farming certification (Ecocert, ...)	1	0,8	0,8	0,0288	0	Diversified	Yes		1,5	0	0	0	40		Main	Never	Main	Never	Main		Never	Never	Nearly all of the area (>75%)	Moderate part of the area (25-75%)	Garden cultivator	Garden cultivator		Never	Secondary	Never	Secondary	Main	Main	Never	Main	Never	Never		Never	Never	Never	Never	Main	Secondary	Secondary
100	2013	2001	56	Organic farming certification (Ecocert, ...), Biocohérence	3	3	3	0,3	0	Specialised	Yes		2	2	1	2	50		Main	Secondary	Secondary	Never	Main		Never	Never	Nearly all of the area (>75%)	Never	Tractor	Animal traction		Main	Secondary	Secondary	Never	Secondary	Main	Main	Main	Never	Never		Secondary	Secondary	Main	Never	Main	Secondary	Never
101	2006	2006	44	Organic farming certification (Ecocert, ...)	4	2,5	2	0,35	0	Specialised	Yes		0	4,5	13	2	35		Main	Secondary	Never	Secondary	Secondary		Never	Moderate part of the area (25-75%)	Nearly all of the area (>75%)	Never	Tractor	Tractor		Secondary	Main	Never	Secondary	Never	Main	Main	Main	Secondary	Never		Secondary	Secondary	Secondary	Secondary	Main	Main	Secondary
102	2018	2018	22	Organic farming certification (Ecocert, ...)	4	1,038	1	0,038	0	Specialised	Yes		1	0	1	0	20		Main	Never	Never	Never	Main		Nearly all of the area (>75%)	Never	Nearly all of the area (>75%)	Never	Animal traction	Animal traction		Never	Secondary	Never	Never	Secondary	Main	Main	Main	Never	Never		Secondary	Never	Never	Never	Secondary	Never	Never
103	2011	2011	56	Organic farming certification (Ecocert, ...)	2	0,64	0	0,64	0	Diversified	Yes		2	0,6	4	1	1		Never	Main	Never	Main	Main		Moderate part of the area (25-75%)	Never	Nearly all of the area (>75%)	Small part of the area (<25%)	Tractor	Tractor		Main	Main	Never	Never	Never	Secondary	Never	Main	Never	Never		Never	Secondary	Secondary	Secondary	Main	Never	Never
104	2010	2010	22	Organic farming certification (Ecocert, ...)	9	0,7	0,65	0,07	0	Diversified	Yes		1,6	0	1	2	20		Main	Never	Never	Never	Secondary		Never	Small part of the area (<25%)	Nearly all of the area (>75%)	Small part of the area (<25%)	Tractor	Tractor		Secondary	Secondary	Secondary	Secondary	Secondary	Secondary	Secondary	Secondary	Never	Never		Secondary	Secondary	Secondary	Secondary	Main	Secondary	Never
105	2008	2010	56	Organic farming certification (Ecocert, ...)	7,5	4	3,75	0,25	0	Specialised	Yes		2	1	3	2	45		Never	Secondary	Never	Never	Main		Never	Never	Small part of the area (<25%)	Never	Tractor	Tractor		Secondary	Main	Main	Never	Secondary	Secondary	Main	Never	Secondary	Never		Secondary	Never	Never	Secondary	Main	Never	Secondary
106	2006	2006	53	Organic farming certification (Ecocert, ...)	7	1,5	1,5	0,25	0	Specialised	Yes		1	0	3	2	35		Main	Main	Never	Never	Main		Moderate part of the area (25-75%)	Small part of the area (<25%)	Never	Never	Tractor	Tractor		Secondary	Main	Never	Secondary	Never	Secondary	Main	Main	Main	Never		Main	Secondary	Never	Never	Main	Never	Never
107	2017	2016	85	Organic farming certification (Ecocert, ...), bio loire océan	2	1	0,88	0,12	0	Specialised	Yes		2	0	0	1	50		Main	Secondary	Secondary	Never	Main		Never	Small part of the area (<25%)	Nearly all of the area (>75%)	Never	Tractor	Garden cultivator		Never	Main	Never	Secondary	Secondary	Secondary	Main	Main	Never	Never		Secondary	Never	Main	Main	Main	Secondary	Secondary
108	2017	2017	22	Organic farming certification (Ecocert, ...)	3,2	1,5	1,5	0	0	Diversified	Yes		1	0	0	1	25		Main	Secondary	Never	Never	Never		Nearly all of the area (>75%)	Never	Never	Never	Tractor	Not concerned		Never	Never	Never	Never	Secondary	Main	Main	Main	Never	Never		Main	Never	Never	Never	Main	Never	Never
109	2015	1980	29	Organic farming certification (Ecocert, ...)	4	2,4	2	0,4	0	Diversified	Yes		1	1	1	3	50		Never	Main	Never	Main	Secondary		Never	Never	Nearly all of the area (>75%)	Never	Tractor	Tractor		Main	Secondary	Never	Secondary	Never	Main	Main	Main	Never	Never		Main	Main	Main	Main	Main	Secondary	Never
110	1991	1991	29	Organic farming certification (Ecocert, ...)	12	2	2	0,15	0	Diversified	Yes		1	0,5	0	1	50		Main	Never	Main	Never	Main		Nearly all of the area (>75%)	Small part of the area (<25%)	Nearly all of the area (>75%)	Never	Animal traction	Garden cultivator		Secondary	Never	Secondary	Never	Never	Main	Main	Main	Secondary	Never		Secondary	Never	Never	Secondary	Main	Secondary	Secondary
111	2017	2017	29	Organic farming certification (Ecocert, ...)	1,1	0,175	0,125	0,05	0	Diversified	Yes		1	0	0	1	25		Secondary	Never	Main	Never	Main		Never	Never	Moderate part of the area (25-75%)	Nearly all of the area (>75%)	Tractor	Manual		Never	Secondary	Never	Main	Main	Main	Never	Secondary	Never	Never		Never	Never	Never	Never	Main	Main	Secondary
112	2012	2012	56	Organic farming certification (Ecocert, ...)	12	1,35	1,35	0,15	0	Diversified	Yes		2	0,25	0,25	2	45		Main	Secondary	Main	Never	Main		Never	Nearly all of the area (>75%)	Nearly all of the area (>75%)	Never	Tractor	Tractor		Secondary	Secondary	Secondary	Never	Never	Secondary	Main	Main	Never	Never		Main	Main	Secondary	Secondary	Secondary	Never	Never
113	2009	2009	9	Organic farming certification (Ecocert, ...), Nature et Progrès	5	0,5	0,5	0	0	Specialised	Yes		1	0	0	0	30		Main	Never	Main	Never	Main		Never	Never	Nearly all of the area (>75%)	Never	Animal traction	Not concerned		Never	Never	Never	Never	Secondary	Secondary	Main	Main	Never	Never		Never	Secondary	Main	Never	Main	Never	Never
114	2014	2014	53	Organic farming certification (Ecocert, ...)	7	1,4	1,3	0,1	0	Diversified	Yes		2	0	1	1	50		Main	Secondary	Secondary	Secondary	Main		Never	Moderate part of the area (25-75%)	Nearly all of the area (>75%)	Small part of the area (<25%)	Tractor	Manual		Never	Secondary	Never	Main	Main	Main	Main	Main	Never	Never		Secondary	Never	Never	Never	Main	Secondary	Secondary
115	2014	2014	47	Organic farming certification (Ecocert, ...), Nature et Progrès	8	0,5	0,2	0,3	0	Specialised	Yes		1	0,25	1	1	30		Secondary	Main	Never	Secondary	Secondary		Never	Never	Nearly all of the area (>75%)	Never	Tractor	Tractor		Main	Main	Never	Never	Never	Secondary	Never	Never	Never	Never		Secondary	Secondary	Secondary	Secondary	Main	Secondary	Secondary
116	2018	1972	72	Organic farming certification (Ecocert, ...)	3	3	3	0,09	0	Specialised	Yes		2	1	0	3	46		Main	Main	Never	Secondary	Main		Moderate part of the area (25-75%)	Moderate part of the area (25-75%)	Nearly all of the area (>75%)	Never	Tractor	Tractor		Secondary	Main	Secondary	Secondary	Never	Secondary	Main	Main	Main	Never		Main	Secondary	Main	Never	Secondary	Never	Never
117	2014	2013	50	Organic farming certification (Ecocert, ...)	11	3,5	3,3	0,2	0	Specialised	Yes		1	2	0	1	50		Main	Secondary	Never	Never	Main		Never	Nearly all of the area (>75%)	Nearly all of the area (>75%)	Never	Tractor	Tractor		Never	Never	Secondary	Never	Never	Main	Main	Main	Never	Never		Secondary	Never	Secondary	Never	Main	Never	Never
118	2003	2003	9	Organic farming certification (Ecocert, ...)	6	0,6	0,5	0,1	0	Diversified	Yes		1	0	0	0	30		Main	Never	Secondary	Main	Main		Never	Nearly all of the area (>75%)	Nearly all of the area (>75%)	Never	Animal traction	Animal traction		Never	Secondary	Secondary	Never	Main	Main	Secondary	Main	Never	Never		Secondary	Secondary	Never	Never	Main	Main	Never
119	2008	2008	41	Organic farming certification (Ecocert, ...), Biocohérence	1,2	0,5	0,35	0,15	0	Diversified	Yes		1	0	1	0	40		Main	Secondary	Never	Main	Main		Never	Never	Moderate part of the area (25-75%)	Moderate part of the area (25-75%)	Garden cultivator	Garden cultivator		Secondary	Secondary	Never	Secondary	Secondary	Secondary	Secondary	Secondary	Secondary	Secondary		Secondary	Secondary	Secondary	Secondary	Secondary	Never	Never
120	2009	2009	45	Organic farming certification (Ecocert, ...)	5,49	2	2	0,2	0	Diversified	Yes		1	1	1	2	40		Never	Main	Never	Secondary	Secondary		Moderate part of the area (25-75%)	Moderate part of the area (25-75%)	Nearly all of the area (>75%)	Never	Tractor	Tractor		Secondary	Secondary	Secondary	Never	Never	Main	Main	Secondary	Never	Never		Secondary	Never	Never	Never	Main	Never	Never
121	2013	2013	41	Organic farming certification (Ecocert, ...), Biocohérence	3,65	2	1,7	0,3	0	Specialised	Yes		2	0	3	1	40		Never	Main	Never	Never	Main		Never	Never	Nearly all of the area (>75%)	Never	Tractor	Tractor		Main	Main	Main	Main	Never	Main	Main	Main	Never	Never		Never	Never	Never	Main	Secondary	Never	Never
122	2015	2014	22	Organic farming certification (Ecocert, ...)	1,8	1,4	0,3	0,7	0	Specialised	Yes		2	1	3	1	50		Never	Secondary	Secondary	Main	Main		Moderate part of the area (25-75%)	Small part of the area (<25%)	Nearly all of the area (>75%)	Small part of the area (<25%)	Tractor	Tractor		Main	Never	Never	Never	Never	Main	Never	Secondary	Secondary	Never		Never	Never	Never	Main	Main	Main	Never
123	2010	2010	9	Organic farming certification (Ecocert, ...)	40	1,2	1	0,2	0	Diversified	Yes		5	0	1	2	30		Never	Secondary	Never	Main	Secondary		Never	Moderate part of the area (25-75%)	Nearly all of the area (>75%)	Never	Tractor	Tractor		Main	Secondary	Never	Never	Never	Main	Secondary	Secondary	Secondary	Never		Never	Never	Main	Main	Main	Never	Never
124	2015	2015	29	Organic farming certification (Ecocert, ...)	2,72	0,87	0,6	0,27	0	Specialised	Yes		1	0	1	1	40		Main	Never	Never	Never	Secondary		Never	Never	Nearly all of the area (>75%)	Never	Tractor	Tractor		Never	Main	Never	Secondary	Never	Main	Main	Secondary	Never	Never		Never	Secondary	Never	Secondary	Main	Never	Never
125	1993	2008	13	Organic farming certification (Ecocert, ...)	18	14	10	4	0	Specialised	Yes		1	5	10	3	NA		Never	Main	Secondary	Main	Main		Small part of the area (<25%)	Moderate part of the area (25-75%)	Nearly all of the area (>75%)	Moderate part of the area (25-75%)	Tractor	Tractor		Secondary	Never	Main	Never	Never	Main	Secondary	Main	Never	Secondary		Secondary	Secondary	Secondary	Main	Main	Secondary	Secondary
126	2015	2015	37	Organic farming certification (Ecocert, ...)	1,5	0,7	0,6	0,1	0	Specialised	Yes		1	0	0	1	35		Main	Secondary	Never	Never	Main		Never	Nearly all of the area (>75%)	Nearly all of the area (>75%)	Never	Tractor	Manual		Main	Secondary	Never	Main	Secondary	Main	Never	Secondary	Never	Never		Secondary	Secondary	Never	Main	Main	Never	Never
127	2005	2009	13	Organic farming certification (Ecocert, ...), Biocohérence	4,5	2,5	0,5	2	0	Specialised	Yes		1	1	7	1	35		Never	Main	Never	Secondary	Secondary		Small part of the area (<25%)	Never	Never	Moderate part of the area (25-75%)	Tractor	Tractor		Main	Never	Secondary	Never	Never	Secondary	Never	Secondary	Never	Secondary		Never	Main	Main	Secondary	Main	Secondary	Never
128	2018	2018	9	Organic farming certification (Ecocert, ...)	3,5	0,52	0,4	0,12	0	Diversified	Yes		0	0	1	1	30		Secondary	Secondary	Never	Main	Secondary		Moderate part of the area (25-75%)	Never	Nearly all of the area (>75%)	Never	Garden cultivator	Garden cultivator		Never	Never	Never	Never	Secondary	Main	Secondary	Main	Never	Never		Never	Never	Never	Never	Main	Secondary	Never
131	2016	1964	45	Organic farming certification (Ecocert, ...), Biocohérence	15	6	5,5	0,5	0	Diversified	Yes		1	6	8	5	20		Main	Main	Never	Never	Main		Moderate part of the area (25-75%)	Nearly all of the area (>75%)	Nearly all of the area (>75%)	Never	Tractor	Garden cultivator		Secondary	Secondary	Secondary	Never	Never	Secondary	Main	Main	Secondary	Secondary		Secondary	Secondary	Secondary	Main	Main	Main	Secondary
132	2013	2012	29	Organic farming certification (Ecocert, ...)	1,3	1,3	1,17	0,13	0	Diversified	Yes		2	0	0	1	45		Main	Secondary	Secondary	Never	Secondary		Never	Moderate part of the area (25-75%)	Nearly all of the area (>75%)	Small part of the area (<25%)	Tractor	Tractor		Secondary	Secondary	Never	Never	Secondary	Main	Secondary	Secondary	Secondary	Never		Never	Never	Secondary	Secondary	Main	Never	Secondary
133	1982	2017	13	Organic farming certification (Ecocert, ...), Global Gap	6	6	3	3	0	Specialised	Yes		1	3	6	2	6		Never	Main	Never	Never	Secondary		Never	Nearly all of the area (>75%)	Never	Never	Tractor	Tractor		Main	Never	Never	Never	Never	Never	Secondary	Secondary	Never	Main		Secondary	Main	Main	Main	Secondary	Secondary	Never
134	1987	2008	13	Organic farming certification (Ecocert, ...), Biocohérence	4,5	4,5	1	3,5	0	Diversified	Yes		4	2	10	3	20		Never	Main	Never	Secondary	Secondary		Never	Nearly all of the area (>75%)	Small part of the area (<25%)	Never	Tractor	Tractor		Main	Secondary	Secondary	Never	Never	Main	Never	Secondary	Never	Never		Main	Main	Secondary	Main	Secondary	Never	Never
136	1987	2005	13	Organic farming certification (Ecocert, ...), Biodynamie (Demeter...), Global Gap	5,16	2	0	2	0	Specialised	Yes		2	0	10	3	7		Never	Main	Never	Main	Secondary		Never	Nearly all of the area (>75%)	Nearly all of the area (>75%)	Never	Not concerned	Tractor		Main	Never	Never	Never	Never	Secondary	Never	Secondary	Never	Never		Never	Secondary	Main	Main	Secondary	Never	Never
137	2016	2016	22	Organic farming certification (Ecocert, ...)	100	1	1	0	0	Diversified	No	1	3	1	1	6	6		Main	Secondary	Secondary	Never	Secondary		Moderate part of the area (25-75%)	Moderate part of the area (25-75%)	Moderate part of the area (25-75%)	Never	Tractor	Not concerned		Main	Never	Never	Never	Never	Main	Main	Main	Main	Never		Never	Never	Secondary	Never	Never	Secondary	Never
138	1998	1998	49	Organic farming certification (Ecocert, ...)	3,5	2	1,5	0,5	0	Specialised	Yes		1	0,5	2	2	50		Main	Secondary	Never	Secondary	Main		Never	Never	Moderate part of the area (25-75%)	Small part of the area (<25%)	Tractor	Tractor		Secondary	Secondary	Never	Secondary	Secondary	Secondary	Secondary	Never	Never	Never		Secondary	Secondary	Secondary	Secondary	Secondary	Never	Secondary
140	2015	2015	44	Organic farming certification (Ecocert, ...)	2,6	0,85	0,7	0,15	0	Specialised	Yes		1,6	0	1	2	45		Main	Secondary	Never	Secondary	Main		Never	Never	Nearly all of the area (>75%)	Never	Tractor	Tractor		Secondary	Secondary	Secondary	Secondary	Secondary	Secondary	Main	Secondary	Never	Never		Main	Secondary	Secondary	Main	Main	Never	Never
141	2013	2013	13	Organic farming certification (Ecocert, ...)	1,5	0,55	0,55	0	0	Diversified	Yes		1,5	0	0	1	39		Main	Secondary	Secondary	Never	Main		Never	Never	Small part of the area (<25%)	Moderate part of the area (25-75%)	Manual	Not concerned		Never	Secondary	Never	Secondary	Main	Main	Never	Secondary	Never	Never		Secondary	Never	Never	Never	Main	Secondary	Secondary
142	2016	2016	13	Nature et Progrès	0,6	0,35	0,35	0	0	Specialised	Yes		1	1	0	0	17		Never	Never	Never	Never	Main		Never	Never	Small part of the area (<25%)	Moderate part of the area (25-75%)	Manual	Not concerned		Never	Never	Never	Secondary	Main	Secondary	Never	Never	Never	Never		Never	Never	Never	Never	Main	Secondary	Secondary
143	2015	2015	84	Nature et Progrès	1,8	0,25	0,25	0	0	Specialised	Yes		1	0	0	1	35		Main	Secondary	Never	Never	Secondary		Never	Never	Moderate part of the area (25-75%)	Small part of the area (<25%)	Manual	Not concerned		Never	Secondary	Secondary	Secondary	Main	Main	Secondary	Secondary	Never	Never		Secondary	Never	Secondary	Never	Main	Secondary	Never
144	2012	2012	84	Organic farming certification (Ecocert, ...)	1,6	0,8	0,8	0	0	Diversified	Yes		1	0	1	0	13		Main	Secondary	Never	Never	Main		Never	Never	Nearly all of the area (>75%)	Never	Garden cultivator	Not concerned		Main	Secondary	Secondary	Secondary	Secondary	Main	Secondary	Secondary	Never	Never		Secondary	Secondary	Secondary	Never	Main	Never	Never
145	2014	2014	13	Organic farming certification (Ecocert, ...)	3,5	1,2	0,9	0,3	0	Diversified	Yes		1	1	2	1	38		Main	Main	Never	Never	Main		Never	Never	Moderate part of the area (25-75%)	Moderate part of the area (25-75%)	Garden cultivator	Garden cultivator		Secondary	Secondary	Main	Secondary	Secondary	Main	Secondary	Secondary	Never	Never		Secondary	Secondary	Secondary	Secondary	Main	Never	Never
146	2000	2003	13	Organic farming certification (Ecocert, ...)	5	1,5	0	1,5	0	Specialised	Yes		2	2	2	3	20		Secondary	Main	Secondary	Main	Secondary		Never	Nearly all of the area (>75%)	Moderate part of the area (25-75%)	Never	Not concerned	Tractor		Main	Secondary	Secondary	Main	Never	Main	Never	Secondary	Never	Secondary		Secondary	Secondary	Secondary	Main	Main	Never	Secondary
147	2018	2017	21	Organic farming certification (Ecocert, ...)	1,5	1,5	1,4	0,08	0	Specialised	Yes		2	0	2	1	55		Never	Main	Never	Main	Secondary		Never	Moderate part of the area (25-75%)	Nearly all of the area (>75%)	Never	Tractor	Tractor		Never	Secondary	Secondary	Secondary	Secondary	Secondary	Main	Main	Secondary	Never		Main	Never	Secondary	Never	Secondary	Never	Never
148	2010	2010	83	Organic farming certification (Ecocert, ...)	4	3,5	2,5	0,5	0	Diversified	Yes		2	0,5	1	2	30		Secondary	Main	Secondary	Secondary	Never		Small part of the area (<25%)	Moderate part of the area (25-75%)	Nearly all of the area (>75%)	Moderate part of the area (25-75%)	Tractor	Garden cultivator		Secondary	Never	Secondary	Never	Secondary	Main	Never	Secondary	Never	Never		Secondary	Secondary	Secondary	Secondary	Main	Main	Secondary
149	1976	1976	83	Organic farming certification (Ecocert, ...), Nature et Progrès	3	3	2,8	0,2	0	Diversified	Yes		3	0	1	1	25		Main	Secondary	Secondary	Never	Secondary		Never	Moderate part of the area (25-75%)	Nearly all of the area (>75%)	Small part of the area (<25%)	Garden cultivator	Garden cultivator		Secondary	Never	Never	Never	Main	Main	Main	Main	Secondary	Never		Never	Secondary	Never	Never	Main	Main	Secondary
151	2007	2015	47	Organic farming certification (Ecocert, ...)	38	10	6	1,5	0	Diversified	No	10	1	3	10	4	19		Main	Main	Never	Never	Never		Nearly all of the area (>75%)	Nearly all of the area (>75%)	Nearly all of the area (>75%)	Never	Tractor	Manual		Main	Never	Main	Secondary	Never	Main	Main	Never	Never	Main		Secondary	Secondary	Never	Main	Main	Secondary	Never
152	2011	2014	47	Organic farming certification (Ecocert, ...)	5,5	2,5	1,8	0,5	0	Diversified	Yes		2	0	3	2	50		Main	Secondary	Never	Never	Secondary		Never	Small part of the area (<25%)	Nearly all of the area (>75%)	Small part of the area (<25%)	Tractor	Manual		Secondary	Secondary	Secondary	Never	Secondary	Main	Secondary	Main	Never	Never		Secondary	Secondary	Main	Main	Secondary	Secondary	Never
153	2017	2017	47	Organic farming certification (Ecocert, ...)	1	0,5	0,5	0,02	0	Specialised	Yes		1	0	0	1	20		Main	Secondary	Secondary	Secondary	Secondary		Small part of the area (<25%)	Small part of the area (<25%)	Nearly all of the area (>75%)	Never	Tractor	Tractor		Never	Never	Never	Secondary	Secondary	Main	Main	Secondary	Never	Never		Secondary	Secondary	Secondary	Never	Main	Secondary	Secondary
154	1998	1999	47	Organic farming certification (Ecocert, ...)	25	16	14	1,2	0	Specialised	Yes		1	5	4	6	25		Never	Main	Never	Main	Main		Nearly all of the area (>75%)	Moderate part of the area (25-75%)	Never	Never	Tractor	Tractor		Secondary	Never	Secondary	Never	Never	Main	Main	Main	Secondary	Never		Secondary	Secondary	Secondary	Secondary	Main	Never	Never
155	2017	2017	47	Organic farming certification (Ecocert, ...)	14	10	10	0,35	0	Specialised	Yes		3	0	8	3	8		Main	Main	Never	Never	Never		Nearly all of the area (>75%)	Moderate part of the area (25-75%)	Moderate part of the area (25-75%)	Never	Tractor	Tractor		Never	Secondary	Main	Never	Never	Secondary	Main	Main	Never	Never		Secondary	Secondary	Secondary	Secondary	Secondary	Never	Never
156	2014	2014	47	Organic farming certification (Ecocert, ...)	8,91	2,1	1,9	0,2	0	Diversified	Yes		1	1	3	1	40		Secondary	Main	Never	Never	Never		Small part of the area (<25%)	Moderate part of the area (25-75%)	Nearly all of the area (>75%)	Never	Tractor	Tractor		Secondary	Secondary	Never	Never	Secondary	Main	Main	Main	Never	Never		Secondary	Never	Secondary	Never	Main	Never	Never
157	2016	2016	47	Organic farming certification (Ecocert, ...)	4	1,5	1,5	0	0	Specialised	Yes		1	0	0	1	7		Never	Main	Never	Main	Never		Never	Nearly all of the area (>75%)	Nearly all of the area (>75%)	Never	Tractor	Not concerned		Main	Never	Never	Main	Never	Main	Main	Secondary	Never	Never		Never	Secondary	Never	Never	Secondary	Never	Never
158	1979	1980	47	Organic farming certification (Ecocert, ...)	7	0,33	0,3	0,03	0	Diversified	Yes		1	0	0	1	25		Secondary	Main	Secondary	Never	Main		Never	Never	Nearly all of the area (>75%)	Small part of the area (<25%)	Garden cultivator	Garden cultivator		Never	Secondary	Secondary	Never	Secondary	Main	Never	Main	Secondary	Secondary		Main	Main	Main	Never	Main	Secondary	Never
159	1992	2008	29	Organic farming certification (Ecocert, ...), bio-breizh	21	19	18	0,93	0	Diversified	Yes		2	3	5	5	20		Main	Secondary	Secondary	Main	Main		Moderate part of the area (25-75%)	Small part of the area (<25%)	Nearly all of the area (>75%)	Never	Tractor	Tractor		Main	Secondary	Main	Never	Never	Main	Main	Secondary	Never	Never		Never	Secondary	Secondary	Main	Main	Secondary	Never
161	1990	1990	47	Organic farming certification (Ecocert, ...)	10	2	1,8	0,2	0	Diversified	Yes		2	0	2	2	15		Main	Main	Secondary	Never	Secondary		Never	Small part of the area (<25%)	Nearly all of the area (>75%)	Small part of the area (<25%)	Tractor	Tractor		Main	Never	Main	Secondary	Never	Main	Main	Secondary	Never	Never		Main	Main	Main	Main	Secondary	Never	Never
162	2000	1988	29	Organic farming certification (Ecocert, ...)	55	55	55	0	0	Specialised	Yes		1	5	20	7	6		Main	Secondary	Never	Never	Main		Moderate part of the area (25-75%)	Nearly all of the area (>75%)	Nearly all of the area (>75%)	Small part of the area (<25%)	Tractor	Not concerned		Secondary	Never	Never	Never	Never	Secondary	Main	Main	Never	Never		Never	Never	Secondary	Never	Main	Secondary	Never
163	1998	1998	29	Organic farming certification (Ecocert, ...), biobreizh, logo ensemble pour plus de sens de Biocoop	39	15	15	0,03	0	Diversified	Yes		1	3	1	4	20		Main	Never	Never	Never	Never		Moderate part of the area (25-75%)	Never	Moderate part of the area (25-75%)	Never	Tractor	Garden cultivator		Secondary	Never	Main	Never	Never	Secondary	Main	Secondary	Never	Never		Main	Never	Secondary	Secondary	Secondary	Never	Never
164	1985	2008	29	Organic farming certification (Ecocert, ...)	5	5	4	1	0	Specialised	Yes		2	1	3	2	8		Main	Secondary	Never	Secondary	Secondary		Nearly all of the area (>75%)	Never	Never	Never	Tractor	Tractor		Main	Never	Secondary	Never	Never	Main	Main	Never	Never	Never		Secondary	Secondary	Secondary	Main	Main	Never	Never
165	2018	2018	33	Organic farming certification (Ecocert, ...)	9	3	2,75	0,25	0	Specialised	Yes		2	1	1	2	35		Secondary	Main	Never	Never	Secondary		Small part of the area (<25%)	Moderate part of the area (25-75%)	Moderate part of the area (25-75%)	Small part of the area (<25%)	Tractor	Tractor		Main	Secondary	Never	Never	Never	Main	Main	Secondary	Never	Never		Main	Never	Secondary	Main	Main	Secondary	Secondary
166	2016	2016	47	Organic farming certification (Ecocert, ...)	2	1,2	1	0,17	0	Specialised	Yes		1,5	0,5	4	1	20		Main	Secondary	Never	Never	Main		Never	Moderate part of the area (25-75%)	Nearly all of the area (>75%)	Never	Tractor	Tractor		Never	Main	Main	Secondary	Secondary	Secondary	Secondary	Secondary	Never	Secondary		Never	Never	Main	Main	Main	Secondary	Secondary
167	1990	2011	29	Organic farming certification (Ecocert, ...), bio breizh	19	9	9	0	0	Specialised	Yes		2	0	3	5	4		Main	Never	Never	Never	Main		Moderate part of the area (25-75%)	Small part of the area (<25%)	Nearly all of the area (>75%)	Never	Tractor	Not concerned		Main	Secondary	Never	Never	Never	Main	Main	Main	Secondary	Never		Secondary	Never	Never	Never	Secondary	Secondary	Never
168	2005	2005	14	Organic farming certification (Ecocert, ...)	3	3	2,9	0,09	0	Specialised	Yes		0	6	0	1	40		Secondary	Never	Secondary	Never	Main		Never	Moderate part of the area (25-75%)	Nearly all of the area (>75%)	Never	Tractor	Manual		Secondary	Never	Never	Never	Never	Main	Main	Main	Secondary	Never		Secondary	Never	Secondary	Never	Main	Secondary	Secondary
169	2016	2016	83	Organic farming certification (Ecocert, ...)	0,5	0,3	0,3	0,004	0	Diversified	Yes		1	0	0	1	20		Secondary	Main	Secondary	Never	Secondary		Never	Small part of the area (<25%)	Nearly all of the area (>75%)	Small part of the area (<25%)	Garden cultivator	Garden cultivator		Never	Never	Never	Never	Main	Main	Never	Secondary	Never	Never		Secondary	Never	Never	Never	Main	Main	Main
170	1986	1997	22	Organic farming certification (Ecocert, ...), Global Gap	74	60	60	0	0	Diversified	Yes		6	1	15	6	10		Main	Secondary	Never	Secondary	Main		Moderate part of the area (25-75%)	Moderate part of the area (25-75%)	Small part of the area (<25%)	Never	Tractor	Not concerned		Never	Never	Never	Never	Never	Secondary	Main	Main	Secondary	Never		Never	Never	Secondary	Never	Main	Never	Secondary
171	2007	2007	35	Organic farming certification (Ecocert, ...)	3,32	2,2	1,8	0,28	0	Specialised	Yes		1	1,6	1	NA	40		Main	Secondary	Never	Never	Main		Never	Never	Nearly all of the area (>75%)	Never	Tractor	Tractor		Never	Main	Main	Main	Never	Main	Main	Main	Never	Never		NA	NA	NA	NA	NA	NA	NA
172	1986	2001	13	Organic farming certification (Ecocert, ...)	6	6	4,5	0,5	0	Specialised	Yes		2	0	2	NA	30		Never	Main	Never	Main	Main		Never	Nearly all of the area (>75%)	Never	Never	Tractor	Tractor		Main	Never	Never	Secondary	Secondary	Main	Secondary	Secondary	Never	Never		Main	Main	Secondary	Secondary	Main	Secondary	Main
173	2013	2013	13	Organic farming certification (Ecocert, ...)	9	7	6,5	0,5	0	Diversified	Yes		2	3	3	NA	20		Never	Main	Never	Never	Never		Never	Nearly all of the area (>75%)	Never	Never	Tractor	Tractor		Main	Never	Main	Secondary	Never	Main	Main	Secondary	Never	Never		Main	Main	Secondary	Secondary	Never	Never	Never
174	2012	2012	13	Organic farming certification (Ecocert, ...)	6	1,5	1,25	0,25	0	Diversified	Yes		2	1	0	NA	40		Secondary	Main	Never	Never	Main		Never	Moderate part of the area (25-75%)	Moderate part of the area (25-75%)	Never	Tractor	Garden cultivator		Secondary	Secondary	Never	Never	Secondary	Main	Never	Secondary	Never	Never		Main	Main	Secondary	Secondary	Main	Never	Secondary
175	2017	2017	35	Organic farming certification (Ecocert, ...)	1,23	0,25	0,13	0,12	0	Specialised	Yes		1	0	1	NA	40		Main	Never	Never	Secondary	Main		Never	Moderate part of the area (25-75%)	Nearly all of the area (>75%)	Nearly all of the area (>75%)	Tractor	Manual		Never	Secondary	Never	Main	Main	Main	Never	Main	Never	Never		Secondary	Secondary	Never	Secondary	Main	Secondary	Secondary
176	2012	2012	35	Organic farming certification (Ecocert, ...)	1,5	1,2	1	0,2	0	Specialised	Yes		0	1,5	0	NA	35		Main	Never	Never	Never	Main		Never	Moderate part of the area (25-75%)	Nearly all of the area (>75%)	Never	Tractor	Tractor		Main	Never	Never	Never	Never	Main	Main	Secondary	Secondary	Never		Secondary	Never	Never	Never	Main	Never	Never
177	2011	2011	53	Organic farming certification (Ecocert, ...)	54	6	5	0,75	0	Diversified	Yes		1	2	3	2	40		Main	Secondary	Main	Secondary	Main		Never	Nearly all of the area (>75%)	Nearly all of the area (>75%)	Small part of the area (<25%)	Tractor	Tractor		Main	Secondary	Main	Never	Secondary	Main	Main	Secondary	Secondary	Never		Main	Never	Main	Main	Secondary	Never	Never
[truncated: 18 more columns]
