# Supplementary material for: Data on structure and farming practices of French organic vegetable farms, with focus on the use of inputs and the socio-economic context
Source: Data Brief. 2021 May 30;37:107184. doi: 10.1016/j.dib.2021.107184 (PMC8207183; doi:10.1016/j.dib.2021.107184)
Supplement: Supplementary file 8 [file mmc8.csv]

Farm_ID	Years	Total_Area	Area_Field	Area_Sheltered	Manpower_FTE	Tractors	Ratio_Shelter_Field	Nb_Veg	Tillage	Fertilization	Weeding	Pests_Diseases	Seeds_Seedlings	Food_Supply_Chain	Sales	Diversification	Conv_Organic	Region	Selling_Destination	Biodiversity	Alter_Farming
1	30	12	8	4	10,3	7	33,33	12	Deep_non-inversion_tillage	Ferti_Purchase	Weed_Artificial	Pest_Mixed	Purchase	LFSC	500-1000	Spe_Veg	Conv_Organic	SE	0_Foreign_Selling	Important	Non_alter
2	34	12	2	4	7	4	66,67	8	Deep_non-inversion_tillage	Ferti_Mixed	Weed_Mixed	Pest_Mixed	Purchase	LFSC	100-300	Div	Conv_Organic	SE	0_Foreign_Selling	Unimportant	Alter
3	21	5,75	2,7	0,3	4,5	3	10	50	Deep_non-inversion_tillage	Ferti_Mixed	Weed_Mixed	Pest_Local	Purchase	Direct_Selling	100-300	Spe_Veg	Start_Organic	NW	1_National_Selling	Important	Non_alter
4	5	10	7	0,05	1,7	4	0,71	12	Surface_Tillage	Ferti_Self	Weed_Artificial	Pest_Local	Purchase	LFSC	60-100	Spe_Veg	Conv_Organic	NW	1_National_Selling	Important	Non_alter
5	34	38	38	0	3	6	0	4	Ploughing	Ferti_Self	Weed_Artificial	Pest_Inputs	Self_Seedlings	LFSC	300-500	Spe_Veg	Start_Organic	NW	1_National_Selling	Unimportant	Non_alter
6	9	6,27	4,5	0,7	4,7	2	13,46	30	Surface_Tillage	Ferti_Mixed	Weed_Mixed	Pest_Mixed	Self_Seeds	L&SFSC	100-300	Spe_Veg	Start_Organic	NW	1_National_Selling	Major	Alter
7	18	13	10	0,287	3,7	2	2,79	25	Surface_Tillage	Ferti_Mixed	Weed_Artificial	Pest_Inputs	Purchase	SFSC_1retail	100-300	Spe_Veg	Start_Organic	NW	3_Department_Selling	Unimportant	Non_alter
8	19	2,4	1	0,4	1,7	1	28,57	36	Deep_non-inversion_tillage	Ferti_Purchase	Weed_Mixed	Pest_Mixed	Purchase	SFSC_0and1retail	60-100	Spe_Veg	Start_Organic	NW	2_Regional_Selling	Important	Non_alter
9	5	4,25	0,3	0	2,2	1	0	1	Surface_Tillage	Ferti_Self	Weed_Mixed	Pest_Mixed	Self_Seedlings	L&SFSC	0-30	Spe_Veg	Start_Organic	NW	2_Regional_Selling	Major	Alter
10	27	62	39,5	0,5	9	5	1,25	10	Deep_non-inversion_tillage	Ferti_Self	Weed_Mixed	Pest_Mixed	Self_Seedlings	LFSC	300-500	Spe_Veg	Conv_Organic	NW	0_Foreign_Selling	Major	Non_alter
11	45	12	8,5	1	5,7	4	10,53	60	Deep_non-inversion_tillage	Ferti_Mixed	Weed_Artificial	Pest_Mixed	Purchase	Direct_Selling	300-500	Spe_Veg	Start_Organic	NW	3_Department_Selling	Important	Non_alter
12	24	37	4	2	28,7	6	33,33	2	Deep_non-inversion_tillage	Ferti_Mixed	Weed_Mixed	Pest_Mixed	Purchase	LFSC	500-1000	Spe_Veg	Conv_Organic	NW	1_National_Selling	Unimportant	Non_alter
13	10	5	3,5	0,5	5	5	12,5	70	Ploughing	Ferti_Self	Weed_Mixed	Pest_Mixed	Purchase	Direct_Selling	100-300	Spe_Veg	Start_Organic	NW	3_Department_Selling	Important	Alter
14	4	3	0,9	0,086	2	1	8,72	60	No_Till	Ferti_Purchase	Weed_Mixed	Pest_Local	Self_Seeds	Direct_Selling	30-60	Spe_Veg	Start_Organic	NW	3_Department_Selling	Major	Alter
15	9	5,5	1	0,18	4,1	2	15,25	40	Surface_Tillage	Ferti_Mixed	Weed_Mixed	Pest_Inputs	Self_Seedlings	Direct_Selling	60-100	Spe_Veg	Start_Organic	NW	3_Department_Selling	Important	Non_alter
16	11	5,5	5,5	0	2	3	0	5	Surface_Tillage	Ferti_Mixed	Weed_Mixed	Pest_Inputs	Self_Seedlings	LFSC	60-100	Spe_Veg	Start_Organic	NW	1_National_Selling	Unimportant	Non_alter
17	5	0,34	0,34	0,022	2	1	6,08	20	No_Till	Ferti_Self	Weed_Nat	Pest_Local	Self_Seedlings	SFSC_0and1retail	0-30	Spe_Veg	Start_Organic	NW	1_National_Selling	Major	Alter
18	2	3,68	0,12	0,03	1	0	20	40	No_Till	Ferti_Self	Weed_Nat	Pest_Local	Self_Seedlings	Direct_Selling	0-30	Spe_Veg	Start_Organic	NW	3_Department_Selling	Important	Alter
19	11	10,5	1,4	0,11	2,3	1	7,89	40	No_Till	Ferti_Mixed	Weed_Mixed	Pest_Local	Self_Seeds	Direct_Selling	30-60	Div	Start_Organic	SW	3_Department_Selling	Major	Alter
20	9	1	0,5	0,1	2	1	16,67	50	Deep_non-inversion_tillage	Ferti_Self	Weed_Mixed	Pest_Local	Self_Seedlings	Direct_Selling	30-60	Spe_Veg	Start_Organic	Other	3_Department_Selling	Important	Non_alter
21	10	3,2	3,05	0,15	3	2	4,69	40	Surface_Tillage	Ferti_Self	Weed_Mixed	Pest_Local	Purchase	Direct_Selling	60-100	Div	Start_Organic	NW	1_National_Selling	Important	Non_alter
22	21	11	7	0,5	4,7	3	6,67	50	Ploughing	Ferti_Self	Weed_Artificial	Pest_Inputs	Self_Seedlings	Direct_Selling	100-300	Div	Start_Organic	NW	3_Department_Selling	Important	Non_alter
23	6	30	1,5	0,5	2,7	3	25	20	Deep_non-inversion_tillage	Ferti_Self	Weed_Artificial	Pest_Local	Self_Seedlings	SFSC_0and1retail	60-100	Div	Conv_Organic	NW	3_Department_Selling	Major	Non_alter
24	11	39,1	1,6	0,2	2,3	3	11,26	50	Ploughing	Ferti_Self	Weed_Mixed	Pest_Mixed	Self_Seedlings	SFSC_0and1retail	60-100	Div	Start_Organic	NW	2_Regional_Selling	Major	Non_alter
25	8	4	1,5	0,25	2,3	2	14,29	30	Ploughing	Ferti_Mixed	Weed_Mixed	Pest_Local	Self_Seedlings	Direct_Selling	30-60	Spe_Veg	Start_Organic	NW	3_Department_Selling	Important	Non_alter
26	28	3	0,4	0	2	0	0	35	No_Till	Ferti_Self	Weed_Nat	Pest_Local	Self_Seeds	Direct_Selling	0-30	Div	Start_Organic	SW	3_Department_Selling	Important	Alter
27	8	4,5	1,1	0,13	1,3	1	10,57	40	Ploughing	Ferti_Mixed	Weed_Artificial	Pest_Local	Self_Seedlings	Direct_Selling	30-60	Spe_Veg	Start_Organic	NW	3_Department_Selling	Important	Non_alter
28	4	2,3	0,27	0,027	1	2	9,09	50	Surface_Tillage	Ferti_Self	Weed_Mixed	Pest_Mixed	Self_Seedlings	Direct_Selling	30-60	Div	Start_Organic	NW	3_Department_Selling	Unimportant	Alter
29	5	1	0,25	0,03	1	0	10,71	30	No_Till	Ferti_Self	Weed_Mixed	Pest_Local	Self_Seeds	SFSC_0and1retail	0-30	Div	Start_Organic	SW	3_Department_Selling	Important	Alter
31	8	5,2	1,55	0,45	3,7	2	22,5	60	Surface_Tillage	Ferti_Mixed	Weed_Mixed	Pest_Mixed	Self_Seeds	Direct_Selling	100-300	Div	Start_Organic	NW	3_Department_Selling	Important	Non_alter
32	9	3,5	1,8	0,2	2	2	10	50	Surface_Tillage	Ferti_Mixed	Weed_Mixed	Pest_Local	Self_Seedlings	Direct_Selling	60-100	Div	Start_Organic	NW	3_Department_Selling	Major	Alter
33	5	1	0,4	0,1	1	1	20	65	No_Till	Ferti_Self	Weed_Mixed	Pest_Local	Self_Seedlings	Direct_Selling	0-30	Spe_Veg	Start_Organic	Other	3_Department_Selling	Major	Alter
34	2	3,75	0,4	0,1	1	1	20	20	No_Till	Ferti_Self	Weed_Mixed	Pest_Local	Self_Seedlings	SFSC_1retail	0-30	Spe_Veg	Start_Organic	Other	3_Department_Selling	Important	Alter
36	13	11	2,3	0,2	4,3	2	8	80	Surface_Tillage	Ferti_Self	Weed_Mixed	Pest_Local	Self_Seedlings	Direct_Selling	60-100	Div	Start_Organic	Other	2_Regional_Selling	Major	Alter
37	10	2	1,35	0,15	1,7	2	10	45	No_Till	Ferti_Mixed	Weed_Nat	Pest_Mixed	Self_Seedlings	Direct_Selling	30-60	Spe_Veg	Conv_Organic	Other	3_Department_Selling	Important	Non_alter
38	15	6	2,5	0,3	3	2	10,71	60	Surface_Tillage	Ferti_Mixed	Weed_Mixed	Pest_Mixed	Self_Seedlings	SFSC_0and1retail	100-300	Spe_Veg	Start_Organic	NW	1_National_Selling	Major	Alter
39	12	18	0,17	0,03	1,5	0	15	45	Surface_Tillage	Ferti_Mixed	Weed_Mixed	Pest_Local	Self_Seedlings	SFSC_0and1retail	0-30	Div	Conv_Organic	NW	1_National_Selling	Major	Alter
40	1	1,14	0,66	0,088	0	1	11,76	30	Surface_Tillage	Ferti_Self	Weed_Mixed	Pest_Local	Self_Seedlings	Direct_Selling	0-30	Spe_Veg	Start_Organic	Other	3_Department_Selling	Major	Non_alter
41	10	3,89	1,5	0,2	2	2	11,76	45	Ploughing	Ferti_Mixed	Weed_Mixed	Pest_Local	Self_Seedlings	Direct_Selling	60-100	Spe_Veg	Start_Organic	NW	3_Department_Selling	Important	Non_alter
42	32	18	12	0	1	4	0	10	Surface_Tillage	Ferti_Self	Weed_Mixed	Pest_Mixed	Self_Seeds	LFSC	60-100	Div	Conv_Organic	NW	0_Foreign_Selling	Unimportant	Non_alter
43	4	3,6	0,18	0,16	1	1	47,06	30	No_Till	Ferti_Self	Weed_Mixed	Pest_Local	Self_Seedlings	SFSC_0and1retail	0-30	Div	Start_Organic	Other	1_National_Selling	Major	Alter
44	13	17	2,2	0,25	6	3	10,2	25	Ploughing	Ferti_Self	Weed_Mixed	Pest_Mixed	Self_Seedlings	SFSC_0and1retail	100-300	Div	Conv_Organic	Other	3_Department_Selling	Important	Non_alter
45	10	6,44	1,5	0,1	2,3	2	6,25	50	Deep_non-inversion_tillage	Ferti_Self	Weed_Mixed	Pest_Local	Self_Seedlings	Direct_Selling	30-60	Spe_Veg	Start_Organic	NW	3_Department_Selling	Major	Non_alter
46	2	3	0,68	0,12	1	0	15	40	No_Till	Ferti_Mixed	Weed_Artificial	Pest_Local	Self_Seedlings	SFSC_1retail	0-30	Spe_Veg	Start_Organic	NW	3_Department_Selling	Important	Alter
47	1	4,7	0,9	0,1	0,3	1	10	20	Surface_Tillage	Ferti_Purchase	Weed_Mixed	Pest_Local	Self_Seedlings	Direct_Selling	0-30	Div	Start_Organic	SE	3_Department_Selling	Important	Alter
48	5	0,9	0,7	0	1,3	0	0	50	No_Till	Ferti_Purchase	Weed_Nat	Pest_Local	Self_Seeds	Direct_Selling	0-30	Div	Start_Organic	SE	3_Department_Selling	Important	Alter
50	3	3	0,3	0,02	0,2	1	6,25	100	Surface_Tillage	Ferti_Self	Weed_Mixed	Pest_Local	Self_Seeds	Direct_Selling	0-30	Div	Start_Organic	NW	2_Regional_Selling	Important	Alter
51	27	24	18	0	4,3	3	0	25	Deep_non-inversion_tillage	Ferti_Self	Weed_Artificial	Pest_Mixed	Self_Seedlings	SFSC_0and1retail	300-500	Div	Conv_Organic	NW	3_Department_Selling	Unimportant	Non_alter
52	24	4	3,1	0,4	5,3	4	11,43	40	Deep_non-inversion_tillage	Ferti_Self	Weed_Mixed	Pest_Mixed	Purchase	Direct_Selling	100-300	Div	Start_Organic	NW	3_Department_Selling	Important	Non_alter
53	12	2,5	1,2	0,12	2	2	9,09	40	No_Till	Ferti_Mixed	Weed_Mixed	Pest_Local	Purchase	Direct_Selling	60-100	Spe_Veg	Start_Organic	NW	3_Department_Selling	Major	Alter
54	54	90	65	1,8	29	19	2,69	5	Deep_non-inversion_tillage	Ferti_Self	Weed_Mixed	Pest_Mixed	Purchase	LFSC	1000+	Spe_Veg	Start_Organic	NW	1_National_Selling	Important	Non_alter
57	28	26	8	0	3,7	7	0	4	Ploughing	Ferti_Self	Weed_Mixed	Pest_Mixed	Purchase	LFSC	100-300	Div	Conv_Organic	NW	0_Foreign_Selling	Important	Non_alter
58	1	0,3	0,15	0,05	3,5	0	25	20	Surface_Tillage	Ferti_Mixed	Weed_Mixed	Pest_Mixed	Self_Seeds	Direct_Selling	0-30	Spe_Veg	Start_Organic	SE	1_National_Selling	Important	Alter
59	7	10,5	1,7	0,11	3	2	6,08	50	No_Till	Ferti_Self	Weed_Mixed	Pest_Local	Self_Seeds	Direct_Selling	60-100	Div	Start_Organic	Other	1_National_Selling	Important	Alter
60	17	20	0,8	0,2	2,7	2	20	50	Deep_non-inversion_tillage	Ferti_Purchase	Weed_Mixed	Pest_Inputs	Self_Seedlings	Direct_Selling	30-60	Div	Conv_Organic	SW	3_Department_Selling	Important	Non_alter
61	9	2	1,6	0,4	3,3	2	20	50	Surface_Tillage	Ferti_Purchase	Weed_Mixed	Pest_Mixed	Self_Seedlings	Direct_Selling	100-300	Spe_Veg	Start_Organic	SW	2_Regional_Selling	Important	Non_alter
62	13	20	0,5	0	2	2	0	30	Deep_non-inversion_tillage	Ferti_Self	Weed_Mixed	Pest_Local	Self_Seeds	Direct_Selling	0-30	Div	Conv_Organic	SW	3_Department_Selling	Major	Alter
63	28	15	0,5	0,5	1,7	3	50	10	No_Till	Ferti_Purchase	Weed_Artificial	Pest_Mixed	Self_Seedlings	SFSC_1retail	60-100	Div	Start_Organic	SW	2_Regional_Selling	Important	Non_alter
64	3	3	0,41	0,0945	2	0	18,73	40	No_Till	Ferti_Self	Weed_Nat	Pest_Local	Self_Seeds	SFSC_0and1retail	0-30	Spe_Veg	Start_Organic	SW	3_Department_Selling	Major	Alter
65	33	12	1,9	0,1	1,8	1	5	27	Surface_Tillage	Ferti_Self	Weed_Mixed	Pest_Local	Self_Seeds	Direct_Selling	30-60	Div	Start_Organic	SW	3_Department_Selling	Major	Non_alter
66	10	20	1,6	0,2	3	2	11,11	70	Deep_non-inversion_tillage	Ferti_Purchase	Weed_Mixed	Pest_Mixed	Purchase	Direct_Selling	100-300	Spe_Veg	Start_Organic	SW	3_Department_Selling	Important	Non_alter
67	11	2,8	0,5	0,1	1	1	16,67	35	Deep_non-inversion_tillage	Ferti_Mixed	Weed_Artificial	Pest_Local	Self_Seedlings	Direct_Selling	0-30	Div	Start_Organic	SW	2_Regional_Selling	Important	Alter
68	32	8	2	0,2	1,3	3	9,09	9	Deep_non-inversion_tillage	Ferti_Self	Weed_Mixed	Pest_Mixed	Self_Seedlings	LFSC	60-100	Spe_Veg	Start_Organic	SW	1_National_Selling	Important	Non_alter
69	21	3,2	2,5	0,4	3,3	2	13,79	60	Ploughing	Ferti_Purchase	Weed_Mixed	Pest_Mixed	Self_Seedlings	L&SFSC	100-300	Spe_Veg	Start_Organic	SW	3_Department_Selling	Important	Non_alter
71	9	3	0,7	0	1	0	0	50	Surface_Tillage	Ferti_Mixed	Weed_Mixed	Pest_Local	Self_Seedlings	Direct_Selling	0-30	Div	Start_Organic	SW	3_Department_Selling	Major	Alter
72	8	7	0,5	0	1,5	1	0	9	Surface_Tillage	Ferti_Self	Weed_Mixed	Pest_Mixed	Self_Seedlings	SFSC_0and1retail	0-30	Div	Start_Organic	SW	3_Department_Selling	Important	Non_alter
73	2	2,5	0,6	0,1	1,4	1	14,29	75	Surface_Tillage	Ferti_Purchase	Weed_Mixed	Pest_Local	Self_Seedlings	Direct_Selling	60-100	Div	Conv_Organic	NW	3_Department_Selling	Major	Alter
74	6	2	0,46	0,04	2,3	1	8	40	Deep_non-inversion_tillage	Ferti_Self	Weed_Mixed	Pest_Local	Purchase	Direct_Selling	30-60	Spe_Veg	Start_Organic	Other	3_Department_Selling	Important	Non_alter
75	34	72	5,6	0,1	8	5	6,67	12	Surface_Tillage	Ferti_Mixed	Weed_Mixed	Pest_Inputs	Purchase	LFSC	500-1000	Div	Start_Organic	SW	1_National_Selling	Important	Alter
76	5	2,9	2,8	0,09	3,5	2	3,18	25	Deep_non-inversion_tillage	Ferti_Mixed	Weed_Mixed	Pest_Local	Self_Seedlings	L&SFSC	30-60	Spe_Veg	Conv_Organic	SW	3_Department_Selling	Unimportant	Non_alter
77	12	32	12	0,8	5,7	3	6,25	40	Ploughing	Ferti_Self	Weed_Mixed	Pest_Mixed	Purchase	SFSC_0and1retail	300-500	Spe_Veg	Conv_Organic	NW	1_National_Selling	Unimportant	Non_alter
78	34	18	7	0,14	8,7	2	1,96	35	Surface_Tillage	Ferti_Mixed	Weed_Mixed	Pest_Inputs	Self_Seedlings	L&SFSC	300-500	Spe_Veg	Conv_Organic	NW	1_National_Selling	Important	Non_alter
79	6	2	0,5	0,1	2	1	16,67	45	Surface_Tillage	Ferti_Self	Weed_Mixed	Pest_Mixed	Self_Seedlings	Direct_Selling	30-60	Div	Start_Organic	NW	3_Department_Selling	Important	Alter
80	2	5,5	0,8	0,2	1,3	1	20	40	Surface_Tillage	Ferti_Self	Weed_Mixed	Pest_Mixed	Self_Seedlings	SFSC_0and1retail	30-60	Div	Start_Organic	NW	3_Department_Selling	Major	Alter
81	6	5	2,5	0,2	2,8	2	7,41	30	Surface_Tillage	Ferti_Purchase	Weed_Artificial	Pest_Mixed	Purchase	Direct_Selling	60-100	Spe_Veg	Start_Organic	NW	3_Department_Selling	Important	Non_alter
82	8	43,6	2,2	0,3	7,3	2	12	50	Surface_Tillage	Ferti_Self	Weed_Artificial	Pest_Mixed	Self_Seedlings	Direct_Selling	100-300	Div	Start_Organic	NW	3_Department_Selling	Unimportant	Non_alter
83	29	3,5	2,6	0	2,3	1	0	30	Surface_Tillage	Ferti_Self	Weed_Mixed	Pest_Mixed	Self_Seedlings	Direct_Selling	60-100	Spe_Veg	Start_Organic	NW	3_Department_Selling	Unimportant	Non_alter
84	11	6	2	0,25	2,7	2	11,11	35	Deep_non-inversion_tillage	Ferti_Self	Weed_Mixed	Pest_Mixed	Self_Seedlings	SFSC_0and1retail	100-300	Div	Start_Organic	NW	3_Department_Selling	Major	Alter
85	35	28	2,7	0,3	3,8	4	10	40	Deep_non-inversion_tillage	Ferti_Self	Weed_Mixed	Pest_Inputs	Self_Seedlings	SFSC_0and1retail	100-300	Spe_Veg	Conv_Organic	NW	3_Department_Selling	Important	Non_alter
86	2	1	1	0,09	1	1	8,26	40	Deep_non-inversion_tillage	Ferti_Self	Weed_Artificial	Pest_Mixed	Self_Seedlings	Direct_Selling	0-30	Spe_Veg	Start_Organic	NW	3_Department_Selling	Important	Non_alter
87	6	17	2,35	0,15	4,3	3	6	60	Surface_Tillage	Ferti_Self	Weed_Mixed	Pest_Mixed	Purchase	Direct_Selling	100-300	Div	Start_Organic	NW	3_Department_Selling	Major	Non_alter
88	10	3,5	0,97	0,03	1,3	1	3	6	No_Till	Ferti_Self	Weed_Nat	Pest_Local	Self_Seeds	LFSC	0-30	Div	Start_Organic	NW	1_National_Selling	Important	Alter
89	1	3	0,8	0,08	1	1	9,09	60	Deep_non-inversion_tillage	Ferti_Self	Weed_Artificial	Pest_Local	Self_Seedlings	Direct_Selling	30-60	Spe_Veg	Start_Organic	NW	3_Department_Selling	Important	Non_alter
90	1	1	0,6	0,036	1	1	5,66	20	Ploughing	Ferti_Self	Weed_Nat	Pest_Local	Self_Seedlings	SFSC_1retail	0-30	Spe_Veg	Start_Organic	NW	3_Department_Selling	Important	Alter
91	4	1,29	0,8	0,15	1,3	1	15,79	40	Surface_Tillage	Ferti_Purchase	Weed_Mixed	Pest_Local	Purchase	Direct_Selling	30-60	Spe_Veg	Conv_Organic	NW	3_Department_Selling	Important	Non_alter
92	7	5,05	3,2	0,3	3,7	4	8,57	60	Deep_non-inversion_tillage	Ferti_Purchase	Weed_Mixed	Pest_Local	Purchase	SFSC_0and1retail	100-300	Spe_Veg	Start_Organic	NW	3_Department_Selling	Important	Alter
93	3	6	5	0,1	3	3	1,96	50	Deep_non-inversion_tillage	Ferti_Self	Weed_Artificial	Pest_Local	Purchase	SFSC_1retail	30-60	Spe_Veg	Start_Organic	NW	2_Regional_Selling	Major	Alter
94	1	5	2	0,2	1,7	3	9,09	50	Deep_non-inversion_tillage	Ferti_Self	Weed_Artificial	Pest_Inputs	Purchase	SFSC_0and1retail	0-30	Div	Start_Organic	NW	3_Department_Selling	Unimportant	Non_alter
95	24	16	5,2	0,8	3,5	2	13,33	50	Ploughing	Ferti_Self	Weed_Artificial	Pest_Mixed	Purchase	LFSC	100-300	Div	Start_Organic	NW	1_National_Selling	Unimportant	Non_alter
96	3	8,5	1,35	0,15	2	1	10	40	Surface_Tillage	Ferti_Self	Weed_Mixed	Pest_Mixed	Self_Seedlings	Direct_Selling	30-60	Div	Start_Organic	NW	3_Department_Selling	Important	Alter
97	9	4,5	1,7	0,27	3,3	2	13,71	50	Surface_Tillage	Ferti_Self	Weed_Mixed	Pest_Local	Self_Seedlings	Direct_Selling	100-300	Spe_Veg	Start_Organic	NW	3_Department_Selling	Important	Alter
98	1	5	0,3	0	2	0	0	30	Surface_Tillage	Ferti_Mixed	Weed_Nat	Pest_Local	Self_Seedlings	Direct_Selling	0-30	Div	Start_Organic	NW	1_National_Selling	Major	Alter
99	3	1	0,8	0,0288	1,5	0	3,47	40	Surface_Tillage	Ferti_Self	Weed_Mixed	Pest_Local	Self_Seedlings	Direct_Selling	0-30	Div	Conv_Organic	NW	3_Department_Selling	Major	Alter
100	18	3	3	0,3	4,3	2	9,09	50	Surface_Tillage	Ferti_Self	Weed_Mixed	Pest_Mixed	Self_Seedlings	Direct_Selling	100-300	Spe_Veg	Start_Organic	NW	3_Department_Selling	Unimportant	Non_alter
101	13	4	2	0,35	8,8	2	14,89	35	Surface_Tillage	Ferti_Self	Weed_Mixed	Pest_Local	Self_Seedlings	Direct_Selling	60-100	Spe_Veg	Start_Organic	NW	3_Department_Selling	Important	Non_alter
102	1	4	1	0,038	1,3	0	3,66	20	Ploughing	Ferti_Self	Weed_Mixed	Pest_Mixed	Self_Seedlings	Direct_Selling	30-60	Spe_Veg	Start_Organic	NW	3_Department_Selling	Important	Non_alter
103	8	2	0	0,64	3,9	1	100	1	Surface_Tillage	Ferti_Mixed	Weed_Artificial	Pest_Local	Purchase	SFSC_1retail	60-100	Div	Start_Organic	NW	3_Department_Selling	Major	Non_alter
104	9	9	0,65	0,07	1,9	2	9,72	20	Surface_Tillage	Ferti_Self	Weed_Mixed	Pest_Local	Self_Seedlings	Direct_Selling	60-100	Div	Start_Organic	NW	3_Department_Selling	Important	Alter
105	11	7,5	3,75	0,25	4	2	6,25	45	Surface_Tillage	Ferti_Self	Weed_Artificial	Pest_Local	Purchase	SFSC_0and1retail	100-300	Spe_Veg	Conv_Organic	NW	2_Regional_Selling	Important	Non_alter
106	13	7	1,5	0,25	2	2	14,29	35	Ploughing	Ferti_Mixed	Weed_Artificial	Pest_Mixed	Purchase	Direct_Selling	60-100	Spe_Veg	Start_Organic	NW	3_Department_Selling	Major	Non_alter
107	2	2	0,88	0,12	2	1	12	50	Surface_Tillage	Ferti_Self	Weed_Artificial	Pest_Mixed	Self_Seedlings	Direct_Selling	60-100	Spe_Veg	Start_Organic	NW	3_Department_Selling	Important	Non_alter
108	2	3,2	1,5	0	1	1	0	25	Ploughing	Ferti_Self	Weed_Mixed	Pest_Mixed	Purchase	Direct_Selling	0-30	Div	Start_Organic	NW	3_Department_Selling	Important	Non_alter
109	39	4	2	0,4	2,3	3	16,67	50	Surface_Tillage	Ferti_Purchase	Weed_Mixed	Pest_Mixed	Purchase	SFSC_0and1retail	60-100	Div	Start_Organic	NW	3_Department_Selling	Major	Non_alter
110	28	12	2	0,15	1,5	1	6,98	50	Ploughing	Ferti_Self	Weed_Mixed	Pest_Local	Self_Seeds	SFSC_0and1retail	60-100	Div	Start_Organic	NW	3_Department_Selling	Important	Non_alter
111	2	1,1	0,125	0,05	1	1	28,57	25	No_Till	Ferti_Self	Weed_Mixed	Pest_Local	Self_Seeds	Direct_Selling	0-30	Div	Start_Organic	NW	3_Department_Selling	Important	Alter
112	7	12	1,35	0,15	2,3	2	10	45	Deep_non-inversion_tillage	Ferti_Self	Weed_Artificial	Pest_Inputs	Purchase	SFSC_0and1retail	100-300	Div	Start_Organic	NW	2_Regional_Selling	Unimportant	Non_alter
113	10	5	0,5	0	1	0	0	30	Surface_Tillage	Ferti_Self	Weed_Artificial	Pest_Mixed	Self_Seeds	Direct_Selling	0-30	Spe_Veg	Start_Organic	SW	3_Department_Selling	Important	Alter
114	5	7	1,3	0,1	2,3	1	7,14	50	Surface_Tillage	Ferti_Self	Weed_Mixed	Pest_Local	Self_Seeds	Direct_Selling	60-100	Div	Start_Organic	NW	2_Regional_Selling	Important	Alter
115	5	8	0,2	0,3	1,6	1	60	30	Surface_Tillage	Ferti_Purchase	Weed_Artificial	Pest_Local	Self_Seedlings	LFSC	60-100	Spe_Veg	Start_Organic	SW	1_National_Selling	Major	Alter
116	47	3	3	0,09	3	3	2,91	46	Surface_Tillage	Ferti_Mixed	Weed_Artificial	Pest_Inputs	Self_Seedlings	SFSC_0and1retail	60-100	Spe_Veg	Start_Organic	NW	2_Regional_Selling	Unimportant	Non_alter
117	5	11	3,3	0,2	3	1	5,71	50	Deep_non-inversion_tillage	Ferti_Self	Weed_Mixed	Pest_Local	Self_Seedlings	SFSC_0and1retail	60-100	Spe_Veg	Start_Organic	NW	3_Department_Selling	Major	Non_alter
118	16	6	0,5	0,1	1	0	16,67	30	Deep_non-inversion_tillage	Ferti_Mixed	Weed_Mixed	Pest_Local	Self_Seeds	SFSC_1retail	30-60	Div	Start_Organic	SW	3_Department_Selling	Important	Alter
119	11	1,2	0,35	0,15	1,3	0	30	40	Surface_Tillage	Ferti_Mixed	Weed_Mixed	Pest_Mixed	Self_Seedlings	LFSC	60-100	Div	Start_Organic	Other	1_National_Selling	Major	Alter
120	10	5,49	2	0,2	2,3	2	9,09	40	Surface_Tillage	Ferti_Purchase	Weed_Mixed	Pest_Local	Self_Seedlings	Direct_Selling	60-100	Div	Start_Organic	Other	3_Department_Selling	Unimportant	Non_alter
121	6	3,65	1,7	0,3	3	1	15	40	Surface_Tillage	Ferti_Mixed	Weed_Mixed	Pest_Inputs	Self_Seedlings	L&SFSC	60-100	Spe_Veg	Start_Organic	Other	1_National_Selling	Important	Non_alter
122	4	1,8	0,3	0,7	4	1	70	50	Surface_Tillage	Ferti_Mixed	Weed_Mixed	Pest_Mixed	Self_Seedlings	SFSC_0and1retail	100-300	Spe_Veg	Start_Organic	NW	3_Department_Selling	Unimportant	Non_alter
123	9	40	1	0,2	5,3	2	16,67	30	Surface_Tillage	Ferti_Purchase	Weed_Mixed	Pest_Mixed	Purchase	Direct_Selling	100-300	Div	Start_Organic	SW	2_Regional_Selling	Unimportant	Non_alter
124	4	2,72	0,6	0,27	1,3	1	31,03	40	Surface_Tillage	Ferti_Self	Weed_Mixed	Pest_Local	Purchase	Direct_Selling	30-60	Spe_Veg	Start_Organic	NW	3_Department_Selling	Important	Alter
125	26	18	10	4	9,3	3	28,57	12,47324335	Surface_Tillage	Ferti_Mixed	Weed_Mixed	Pest_Mixed	Purchase	LFSC	100-300	Spe_Veg	Conv_Organic	SE	0_Foreign_Selling	Major	Alter
126	4	1,5	0,6	0,1	1	1	14,29	35	Deep_non-inversion_tillage	Ferti_Self	Weed_Mixed	Pest_Mixed	Self_Seedlings	Direct_Selling	0-30	Spe_Veg	Start_Organic	Other	3_Department_Selling	Unimportant	Alter
127	14	4,5	0,5	2	4,3	1	80	35	No_Till	Ferti_Purchase	Weed_Artificial	Pest_Mixed	Self_Seeds	LFSC	100-300	Spe_Veg	Conv_Organic	SE	0_Foreign_Selling	Important	Alter
128	1	3,5	0,4	0,12	0,3	1	23,08	30	Surface_Tillage	Ferti_Purchase	Weed_Mixed	Pest_Local	Self_Seeds	Direct_Selling	30-60	Div	Start_Organic	SW	2_Regional_Selling	Major	Alter
131	55	15	5,5	0,5	9,7	5	8,33	20	Deep_non-inversion_tillage	Ferti_Mixed	Weed_Artificial	Pest_Mixed	Purchase	SFSC_0and1retail	500-1000	Div	Start_Organic	Other	1_National_Selling	Important	Non_alter
132	6	1,3	1,17	0,13	2	1	10	45	Surface_Tillage	Ferti_Self	Weed_Nat	Pest_Local	Self_Seeds	Direct_Selling	60-100	Div	Start_Organic	NW	3_Department_Selling	Important	Non_alter
133	37	6	3	3	6	2	50	6	Deep_non-inversion_tillage	Ferti_Purchase	Weed_Artificial	Pest_Inputs	Purchase	LFSC	300-500	Spe_Veg	Conv_Organic	SE	1_National_Selling	Unimportant	Non_alter
134	32	4,5	1	3,5	9,3	3	77,78	20	Deep_non-inversion_tillage	Ferti_Purchase	Weed_Mixed	Pest_Inputs	Purchase	L&SFSC	500-1000	Div	Conv_Organic	SE	1_National_Selling	Unimportant	Non_alter
136	32	5,16	0	2	5,3	3	100	7	Deep_non-inversion_tillage	Ferti_Purchase	Weed_Artificial	Pest_Inputs	Purchase	LFSC	300-500	Spe_Veg	Conv_Organic	SE	0_Foreign_Selling	Important	Non_alter
137	3	100	1	0	4,3	6	0	6	Ploughing	Ferti_Self	Weed_Mixed	Pest_Mixed	Purchase	SFSC_1retail	100-300	Div	Start_Organic	NW	3_Department_Selling	Unimportant	Non_alter
138	21	3,5	1,5	0,5	2,2	2	25	50	Surface_Tillage	Ferti_Self	Weed_Mixed	Pest_Mixed	Self_Seeds	Direct_Selling	60-100	Spe_Veg	Start_Organic	NW	3_Department_Selling	Important	Alter
140	4	2,6	0,7	0,15	1,9	2	17,65	45	Surface_Tillage	Ferti_Self	Weed_Artificial	Pest_Mixed	Purchase	SFSC_0and1retail	60-100	Spe_Veg	Start_Organic	NW	3_Department_Selling	Unimportant	Non_alter
141	6	1,5	0,55	0	1,5	1	0	39	No_Till	Ferti_Self	Weed_Nat	Pest_Local	Self_Seedlings	Direct_Selling	0-30	Div	Start_Organic	SE	2_Regional_Selling	Major	Alter
142	3	0,6	0,35	0	2	0	0	17	No_Till	Ferti_Self	Weed_Nat	Pest_Local	Self_Seedlings	SFSC_1retail	0-30	Spe_Veg	Start_Organic	SE	3_Department_Selling	Important	Alter
143	4	1,8	0,25	0	1	1	0	35	Surface_Tillage	Ferti_Self	Weed_Nat	Pest_Local	Self_Seeds	Direct_Selling	0-30	Spe_Veg	Start_Organic	SE	3_Department_Selling	Important	Alter
144	7	1,6	0,8	0	1,3	0	0	13	Surface_Tillage	Ferti_Self	Weed_Mixed	Pest_Local	Self_Seeds	SFSC_1retail	0-30	Div	Start_Organic	SE	3_Department_Selling	Important	Alter
145	5	3,5	0,9	0,3	2,7	1	25	38	Surface_Tillage	Ferti_Mixed	Weed_Mixed	Pest_Local	Self_Seeds	Direct_Selling	30-60	Div	Start_Organic	SE	2_Regional_Selling	Important	Alter
146	19	5	0	1,5	4,7	3	100	20	Deep_non-inversion_tillage	Ferti_Purchase	Weed_Mixed	Pest_Mixed	Purchase	LFSC	100-300	Spe_Veg	Conv_Organic	SE	0_Foreign_Selling	Unimportant	Non_alter
147	1	1,5	1,4	0,08	2,7	1	5,41	55	Surface_Tillage	Ferti_Purchase	Weed_Artificial	Pest_Inputs	Purchase	Direct_Selling	30-60	Spe_Veg	Start_Organic	Other	3_Department_Selling	Unimportant	Non_alter
148	9	4	2,5	0,5	2,8	2	16,67	30	Surface_Tillage	Ferti_Purchase	Weed_Nat	Pest_Local	Self_Seedlings	Direct_Selling	60-100	Div	Start_Organic	SE	3_Department_Selling	Important	Alter
149	43	3	2,8	0,2	3,3	1	6,67	25	Surface_Tillage	Ferti_Self	Weed_Mixed	Pest_Local	Purchase	Direct_Selling	100-300	Div	Start_Organic	SE	3_Department_Selling	Important	Alter
151	12	38	6	1,5	7,3	4	20	19	Ploughing	Ferti_Mixed	Weed_Mixed	Pest_Mixed	Self_Seedlings	LFSC	1000+	Div	Conv_Organic	SW	0_Foreign_Selling	Important	Non_alter
152	8	5,5	1,8	0,5	3	2	21,74	50	Surface_Tillage	Ferti_Self	Weed_Mixed	Pest_Inputs	Purchase	Direct_Selling	100-300	Div	Conv_Organic	SW	2_Regional_Selling	Important	Non_alter
153	2	1	0,5	0,02	1	1	3,85	20	Surface_Tillage	Ferti_Self	Weed_Mixed	Pest_Local	Self_Seedlings	Direct_Selling	0-30	Spe_Veg	Start_Organic	SW	3_Department_Selling	Major	Alter
154	21	25	14	1,2	7,3	6	7,89	25	Ploughing	Ferti_Mixed	Weed_Mixed	Pest_Local	Self_Seedlings	LFSC	500-1000	Spe_Veg	Conv_Organic	SW	1_National_Selling	Important	Non_alter
155	2	14	10	0,35	5,7	3	3,38	8	Ploughing	Ferti_Mixed	Weed_Artificial	Pest_Mixed	Purchase	LFSC	100-300	Spe_Veg	Start_Organic	SW	1_National_Selling	Unimportant	Non_alter
156	5	8,91	1,9	0,2	3	1	9,52	40	Surface_Tillage	Ferti_Purchase	Weed_Mixed	Pest_Local	Purchase	Direct_Selling	100-300	Div	Start_Organic	SW	2_Regional_Selling	Major	Non_alter
157	3	4	1,5	0	1	1	0	7	Deep_non-inversion_tillage	Ferti_Purchase	Weed_Mixed	Pest_Mixed	Purchase	LFSC	0-30	Spe_Veg	Start_Organic	SW	2_Regional_Selling	Important	Non_alter
158	40	7	0,3	0,03	1	1	9,09	25	Surface_Tillage	Ferti_Mixed	Weed_Mixed	Pest_Mixed	Self_Seedlings	Direct_Selling	0-30	Div	Conv_Organic	SW	3_Department_Selling	Major	Alter
159	27	21	18	0,93	6,7	5	4,91	20	Surface_Tillage	Ferti_Mixed	Weed_Mixed	Pest_Mixed	Self_Seeds	LFSC	300-500	Div	Conv_Organic	NW	0_Foreign_Selling	Important	Non_alter
161	29	10	1,8	0,2	2,7	2	10	15	Surface_Tillage	Ferti_Mixed	Weed_Mixed	Pest_Inputs	Self_Seedlings	SFSC_0and1retail	60-100	Div	Start_Organic	SW	2_Regional_Selling	Important	Alter
162	31	55	55	0	12,7	7	0	6	Deep_non-inversion_tillage	Ferti_Self	Weed_Artificial	Pest_Local	Self_Seedlings	LFSC	500-1000	Spe_Veg	Start_Organic	NW	2_Regional_Selling	Unimportant	Non_alter
163	21	39	15	0,03	4,3	4	0,2	20	Ploughing	Ferti_Self	Weed_Artificial	Pest_Inputs	Self_Seeds	LFSC	300-500	Div	Start_Organic	NW	1_National_Selling	Important	Non_alter
164	34	5	4	1	4	2	20	8	Ploughing	Ferti_Self	Weed_Mixed	Pest_Mixed	Purchase	LFSC	100-300	Spe_Veg	Conv_Organic	NW	0_Foreign_Selling	Unimportant	Non_alter
165	1	9	2,75	0,25	3,3	2	8,33	35	Deep_non-inversion_tillage	Ferti_Purchase	Weed_Mixed	Pest_Mixed	Purchase	Direct_Selling	60-100	Spe_Veg	Start_Organic	SW	2_Regional_Selling	Important	Non_alter
166	3	2	1	0,17	3,3	1	14,53	20	Surface_Tillage	Ferti_Self	Weed_Artificial	Pest_Mixed	Self_Seedlings	LFSC	0-30	Spe_Veg	Start_Organic	SW	1_National_Selling	Major	Non_alter
167	29	19	9	0	3	5	0	4	Surface_Tillage	Ferti_Self	Weed_Mixed	Pest_Mixed	Self_Seeds	LFSC	100-300	Spe_Veg	Conv_Organic	NW	1_National_Selling	Important	Alter
168	14	3	2,9	0,09	6	1	3,01	40	Surface_Tillage	Ferti_Self	Weed_Mixed	Pest_Local	Self_Seedlings	SFSC_0and1retail	0-30	Spe_Veg	Start_Organic	NW	3_Department_Selling	Important	Non_alter
169	3	0,5	0,3	0,004	1	1	1,32	20	Surface_Tillage	Ferti_Purchase	Weed_Nat	Pest_Local	Self_Seedlings	Direct_Selling	0-30	Div	Start_Organic	SE	3_Department_Selling	Important	Alter
170	33	74	60	0	12	6	0	10	Ploughing	Ferti_Self	Weed_Artificial	Pest_Local	Purchase	LFSC	500-1000	Div	Conv_Organic	NW	0_Foreign_Selling	Important	Non_alter
171	12	3,32	1,8	0,28	2,9	1,656968366	13,46	40	Surface_Tillage	Ferti_Self	Weed_Mixed	Pest_Mixed	Self_Seedlings	Direct_Selling	60-100	Spe_Veg	Start_Organic	NW	3_Department_Selling	Important	Non_alter
172	33	6	4,5	0,5	2,7	2,388742887	10	30	Deep_non-inversion_tillage	Ferti_Mixed	Weed_Mixed	Pest_Mixed	Self_Seedlings	SFSC_1retail	100-300	Spe_Veg	Conv_Organic	SE	2_Regional_Selling	Major	Non_alter
173	6	9	6,5	0,5	6	2,432260236	7,14	20	Deep_non-inversion_tillage	Ferti_Purchase	Weed_Mixed	Pest_Inputs	Self_Seedlings	Direct_Selling	300-500	Div	Start_Organic	SE	3_Department_Selling	Unimportant	Non_alter
174	7	6	1,25	0,25	3	1,238445092	16,67	40	Deep_non-inversion_tillage	Ferti_Mixed	Weed_Nat	Pest_Mixed	Self_Seedlings	SFSC_0and1retail	60-100	Div	Start_Organic	SE	3_Department_Selling	Major	Non_alter
175	2	1,23	0,13	0,12	1,3	0,679491166	48	40	Surface_Tillage	Ferti_Self	Weed_Mixed	Pest_Local	Self_Seedlings	Direct_Selling	0-30	Spe_Veg	Start_Organic	NW	3_Department_Selling	Major	Alter
176	7	1,5	1	0,2	1,5	1,404061564	16,67	35	Surface_Tillage	Ferti_Self	Weed_Mixed	Pest_Local	Self_Seedlings	Direct_Selling	30-60	Spe_Veg	Start_Organic	NW	3_Department_Selling	Unimportant	Non_alter
177	8	54	5	0,75	4	2	12,5	40	Deep_non-inversion_tillage	Ferti_Self	Weed_Mixed	Pest_Inputs	Purchase	SFSC_0and1retail	100-300	Div	Start_Organic	NW	3_Department_Selling	Important	Non_alter
