# Supplementary material for: Data on structure and farming practices of French organic vegetable farms, with focus on the use of inputs and the socio-economic context
Source: Data Brief. 2021 May 30;37:107184. doi: 10.1016/j.dib.2021.107184 (PMC8207183; doi:10.1016/j.dib.2021.107184)
Supplement: Supplementary file 9 [file mmc9.csv]

Farm_ID	i_Fertilization	i_Tillage	i_Weeding	i_Pests_Diseases	i_Seeds_Seedlings	i_Food_Supply_Chain	i_Selling_Destination	i_Index_Biotech	i_Index_SocEco	clust	Area_Veg
1	0	0,33	0	0,5	0	0	0	0,17	0	3	12
2	0,5	0,33	0,5	0,5	0	0	0	0,37	0	3	4
3	0,5	0,33	0,5	1	0	1	0,33	0,47	0,67	2	3
4	1	0,67	0	1	0	0	0,33	0,53	0,17	2	7
5	1	0	0	0	0,5	0	0,33	0,3	0,17	4	38
6	0,5	0,67	0,5	0,5	1	0,25	0,33	0,63	0,29	2	5,5
7	0,5	0,67	0	0	0	0,5	1	0,23	0,75	2	12
8	0	0,33	0,5	0,5	0	0,75	0,67	0,27	0,71	2	1,4
9	1	0,67	0,5	0,5	0,5	0,25	0,67	0,63	0,46	2	0,5
10	1	0,33	0,5	0,5	0,5	0	0	0,57	0	4	40
11	0,5	0,33	0	0,5	0	1	1	0,27	1	2	9,5
12	0,5	0,33	0,5	0,5	0	0	0,33	0,37	0,17	3	4
13	1	0	0,5	0,5	0	1	1	0,4	1	2	4
14	0	1	0,5	1	1	1	1	0,7	1	1	1
15	0,5	0,67	0,5	0	0,5	1	1	0,43	1	2	2
16	0,5	0,67	0,5	0	0,5	0	0,33	0,43	0,17	2	5,5
17	1	1	1	1	0,5	0,75	0,33	0,9	0,54	1	0,34
18	1	1	1	1	0,5	1	1	0,9	1	1	0,15
19	0,5	1	0,5	1	1	1	1	0,8	1	1	1,5
20	1	0,33	0,5	1	0,5	1	1	0,67	1	2	0,6
21	1	0,67	0,5	1	0	1	0,33	0,63	0,67	2	3,2
22	1	0	0	0	0,5	1	1	0,3	1	2	7,5
23	1	0,33	0	1	0,5	0,75	1	0,57	0,88	2	2
24	1	0	0,5	0,5	0,5	0,75	0,67	0,5	0,71	2	1,8
25	0,5	0	0,5	1	0,5	1	1	0,5	1	2	2
26	1	1	1	1	1	1	1	1	1	1	0,4
27	0,5	0	0	1	0,5	1	1	0,4	1	2	1,2
28	1	0,67	0,5	0,5	0,5	1	1	0,63	1	2	0,3
29	1	1	0,5	1	1	0,75	1	0,9	0,88	1	0,28
31	0,5	0,67	0,5	0,5	1	1	1	0,63	1	2	2
32	0,5	0,67	0,5	1	0,5	1	1	0,63	1	2	2
33	1	1	0,5	1	0,5	1	1	0,8	1	1	0,5
34	1	1	0,5	1	0,5	0,5	1	0,8	0,75	1	0,5
36	1	0,67	0,5	1	0,5	1	0,67	0,73	0,83	2	2,5
37	0,5	1	1	0,5	0,5	1	1	0,7	1	1	1,5
38	0,5	0,67	0,5	0,5	0,5	0,75	0,33	0,53	0,54	2	2,8
39	0,5	0,67	0,5	1	0,5	0,75	0,33	0,63	0,54	2	0,2
40	1	0,67	0,5	1	0,5	1	1	0,73	1	1	0,75
41	0,5	0	0,5	1	0,5	1	1	0,5	1	2	1,7
42	1	0,67	0,5	0,5	1	0	0	0,73	0	2	12
43	1	1	0,5	1	0,5	0,75	0,33	0,8	0,54	1	0,34
44	1	0	0,5	0,5	0,5	0,75	1	0,5	0,88	2	2,5
45	1	0,33	0,5	1	0,5	1	1	0,67	1	2	1,6
46	0,5	1	0	1	0,5	0,5	1	0,6	0,75	1	0,8
47	0	0,67	0,5	1	0,5	1	1	0,53	1	1	1
48	0	1	1	1	1	1	1	0,8	1	1	0,7
50	1	0,67	0,5	1	1	1	0,67	0,83	0,83	1	0,5
51	1	0,33	0	0,5	0,5	0,75	1	0,47	0,88	4	18
52	1	0,33	0,5	0,5	0	1	1	0,47	1	2	3,5
53	0,5	1	0,5	1	0	1	1	0,6	1	2	1,32
54	1	0,33	0,5	0,5	0	0	0,33	0,47	0,17	4	65
57	1	0	0,5	0,5	0	0	0	0,4	0	4	8
58	0,5	0,67	0,5	0,5	1	1	0,33	0,63	0,67	1	0,2
59	1	1	0,5	1	1	1	0,33	0,9	0,67	1	1,8
60	0	0,33	0,5	0	0,5	1	1	0,27	1	2	1
61	0	0,67	0,5	0,5	0,5	1	0,67	0,43	0,83	2	2
62	1	0,33	0,5	1	1	1	1	0,77	1	1	0,5
63	0	1	0	0,5	0,5	0,5	0,67	0,4	0,58	2	1,5
64	1	1	1	1	1	0,75	1	1	0,88	1	0,5
65	1	0,67	0,5	1	1	1	1	0,83	1	1	2
66	0	0,33	0,5	0,5	0	1	1	0,27	1	2	2
67	0,5	0,33	0	1	0,5	1	0,67	0,47	0,83	1	0,6
68	1	0,33	0,5	0,5	0,5	0	0,33	0,57	0,17	2	2,2
69	0	0	0,5	0,5	0,5	0,25	1	0,3	0,63	2	3
71	0,5	0,67	0,5	1	0,5	1	1	0,63	1	1	0,7
72	1	0,67	0,5	0,5	0,5	0,75	1	0,63	0,88	2	0,5
73	0	0,67	0,5	1	0,5	1	1	0,53	1	2	1,5
74	1	0,33	0,5	1	0	1	1	0,57	1	2	0,5
75	0,5	0,67	0,5	0	0	0	0,33	0,33	0,17	4	6
76	0,5	0,33	0,5	1	0,5	0,25	1	0,57	0,63	2	2,9
77	1	0	0,5	0,5	0	0,75	0,33	0,4	0,54	4	14
78	0,5	0,67	0,5	0	0,5	0,25	0,33	0,43	0,29	2	9
79	1	0,67	0,5	0,5	0,5	1	1	0,63	1	2	0,6
80	1	0,67	0,5	0,5	0,5	0,75	1	0,63	0,88	2	1
81	0	0,67	0	0,5	0	1	1	0,23	1	2	2,7
82	1	0,67	0	0,5	0,5	1	1	0,53	1	2	2,5
83	1	0,67	0,5	0,5	0,5	1	1	0,63	1	2	2,8
84	1	0,33	0,5	0,5	0,5	0,75	1	0,57	0,88	2	3
85	1	0,33	0,5	0	0,5	0,75	1	0,47	0,88	2	3
86	1	0,33	0	0,5	0,5	1	1	0,47	1	2	1
87	1	0,67	0,5	0,5	0	1	1	0,53	1	2	2,5
88	1	1	1	1	1	0	0,33	1	0,17	1	1
89	1	0,33	0	1	0,5	1	1	0,57	1	2	1
90	1	0	1	1	0,5	0,5	1	0,7	0,75	1	0,65
91	0	0,67	0,5	1	0	1	1	0,43	1	2	1,1
92	0	0,33	0,5	1	0	0,75	1	0,37	0,88	2	3,5
93	1	0,33	0	1	0	0,5	0,67	0,47	0,58	2	5
94	1	0,33	0	0	0	0,75	1	0,27	0,88	2	2
95	1	0	0	0,5	0	0	0,33	0,3	0,17	2	6
96	1	0,67	0,5	0,5	0,5	1	1	0,63	1	2	1,5
97	1	0,67	0,5	1	0,5	1	1	0,73	1	2	2
98	0,5	0,67	1	1	0,5	1	0,33	0,73	0,67	1	0,3
99	1	0,67	0,5	1	0,5	1	1	0,73	1	1	0,8
100	1	0,67	0,5	0,5	0,5	1	1	0,63	1	2	3
101	1	0,67	0,5	1	0,5	1	1	0,73	1	2	2,5
102	1	0	0,5	0,5	0,5	1	1	0,5	1	2	1,038
103	0,5	0,67	0	1	0	0,5	1	0,43	0,75	2	0,64
104	1	0,67	0,5	1	0,5	1	1	0,73	1	2	0,7
105	1	0,67	0	1	0	0,75	0,67	0,53	0,71	2	4
106	0,5	0	0	0,5	0	1	1	0,2	1	2	1,5
107	1	0,67	0	0,5	0,5	1	1	0,53	1	2	1
108	1	0	0,5	0,5	0	1	1	0,4	1	2	1,5
109	0	0,67	0,5	0,5	0	0,75	1	0,33	0,88	2	2,4
110	1	0	0,5	1	1	0,75	1	0,7	0,88	2	2
111	1	1	0,5	1	1	1	1	0,9	1	1	0,175
112	1	0,33	0	0	0	0,75	0,67	0,27	0,71	2	1,35
113	1	0,67	0	0,5	1	1	1	0,63	1	1	0,5
114	1	0,67	0,5	1	1	1	0,67	0,83	0,83	1	1,4
115	0	0,67	0	1	0,5	0	0,33	0,43	0,17	2	0,5
116	0,5	0,67	0	0	0,5	0,75	0,67	0,33	0,71	2	3
117	1	0,33	0,5	1	0,5	0,75	1	0,67	0,88	2	3,5
118	0,5	0,33	0,5	1	1	0,5	1	0,67	0,75	1	0,6
119	0,5	0,67	0,5	0,5	0,5	0	0,33	0,53	0,17	2	0,5
120	0	0,67	0,5	1	0,5	1	1	0,53	1	2	2
121	0,5	0,67	0,5	0	0,5	0,25	0,33	0,43	0,29	2	2
122	0,5	0,67	0,5	0,5	0,5	0,75	1	0,53	0,88	2	1,4
123	0	0,67	0,5	0,5	0	1	0,67	0,33	0,83	2	1,2
124	1	0,67	0,5	1	0	1	1	0,63	1	2	0,87
125	0,5	0,67	0,5	0,5	0	0	0	0,43	0	3	14
126	1	0,33	0,5	0,5	0,5	1	1	0,57	1	2	0,7
127	0	1	0	0,5	1	0	0	0,5	0	3	2,5
128	0	0,67	0,5	1	1	1	0,67	0,63	0,83	1	0,52
131	0,5	0,33	0	0,5	0	0,75	0,33	0,27	0,54	4	6
132	1	0,67	1	1	1	1	1	0,93	1	1	1,3
133	0	0,33	0	0	0	0	0,33	0,07	0,17	3	6
134	0	0,33	0,5	0	0	0,25	0,33	0,17	0,29	3	4,5
136	0	0,33	0	0	0	0	0	0,07	0	3	2
137	1	0	0,5	0,5	0	0,5	1	0,4	0,75	4	1
138	1	0,67	0,5	0,5	1	1	1	0,73	1	2	2
140	1	0,67	0	0,5	0	0,75	1	0,43	0,88	2	0,85
141	1	1	1	1	0,5	1	0,67	0,9	0,83	1	0,55
142	1	1	1	1	0,5	0,5	1	0,9	0,75	1	0,35
143	1	0,67	1	1	1	1	1	0,93	1	1	0,25
144	1	0,67	0,5	1	1	0,5	1	0,83	0,75	1	0,8
145	0,5	0,67	0,5	1	1	1	0,67	0,73	0,83	1	1,2
146	0	0,33	0,5	0,5	0	0	0	0,27	0	3	1,5
147	0	0,67	0	0	0	1	1	0,13	1	2	1,5
148	0	0,67	1	1	0,5	1	1	0,63	1	1	3,5
149	1	0,67	0,5	1	0	1	1	0,63	1	2	3
151	0,5	0	0,5	0,5	0,5	0	0	0,4	0	4	10
152	1	0,67	0,5	0	0	1	0,67	0,43	0,83	2	2,5
153	1	0,67	0,5	1	0,5	1	1	0,73	1	1	0,5
154	0,5	0	0,5	1	0,5	0	0,33	0,5	0,17	4	16
155	0,5	0	0	0,5	0	0	0,33	0,2	0,17	2	10
156	0	0,67	0,5	1	0	1	0,67	0,43	0,83	2	2,1
157	0	0,33	0,5	0,5	0	0	0,67	0,27	0,33	2	1,5
158	0,5	0,67	0,5	0,5	0,5	1	1	0,53	1	2	0,33
159	0,5	0,67	0,5	0,5	1	0	0	0,63	0	4	19
161	0,5	0,67	0,5	0	0,5	0,75	0,67	0,43	0,71	2	2
162	1	0,33	0	1	0,5	0	0,67	0,57	0,33	4	55
163	1	0	0	0	1	0	0,33	0,4	0,17	4	15
164	1	0	0,5	0,5	0	0	0	0,4	0	2	5
165	0	0,33	0,5	0,5	0	1	0,67	0,27	0,83	2	3
166	1	0,67	0	0,5	0,5	0	0,33	0,53	0,17	2	1,2
167	1	0,67	0,5	0,5	1	0	0,33	0,73	0,17	4	9
168	1	0,67	0,5	1	0,5	0,75	1	0,73	0,88	2	3
169	0	0,67	1	1	0,5	1	1	0,63	1	1	0,3
170	1	0	0	1	0	0	0	0,4	0	4	60
171	1	0,67	0,5	0,5	0,5	1	1	0,63	1	2	2,2
172	0,5	0,33	0,5	0,5	0,5	0,5	0,67	0,47	0,58	2	6
173	0	0,33	0,5	0	0,5	1	1	0,27	1	2	7
174	0,5	0,33	1	0,5	0,5	0,75	1	0,57	0,88	2	1,5
175	1	0,67	0,5	1	0,5	1	1	0,73	1	1	0,25
176	1	0,67	0,5	1	0,5	1	1	0,73	1	2	1,2
177	1	0,33	0,5	0	0	0,75	1	0,37	0,88	2	6
